# Supplementary material for: Bioactive exometabolites drive maintenance competition in simple bacterial communities
Source: mSystems. 2024 Mar 12;9(4):e00064-24. doi: 10.1128/msystems.00064-24 (PMC11019792; doi:10.1128/msystems.00064-24)
Supplement: Data File S3 — Genes part of the interspecies network, their corresponding modules, and GO enrichment analysis of modules. [file msystems.00064-24-s0003.xlsx]

## Sheet: Bt_genesFromBtCsNetwork
B. thailandensis loci and corresponding modules from BtCs network
Locus	glayClustModule
BTH_II2088	40
BTH_I1762	40
BTH_II0650	40
BTH_I2345	40
BTH_II2020	40
BTH_I0664	40
BTH_I2911	40
BTH_II2095	40
BTH_I2562	40
BTH_I0009	40
BTH_II0340	40
BTH_I2593	40
BTH_I2975	40
BTH_I2667	40
BTH_I0752	40
BTH_II2096	40
BTH_II0708	40
BTH_I2544	40
BTH_I3066	40
BTH_I0487	40
BTH_I2912	40
BTH_I1208	40
BTH_I3240	40
BTH_I0108	40
BTH_I3051	40
BTH_I1864	40
BTH_I0429	40
BTH_I0988	40
BTH_I1213	40
BTH_II0730	40
BTH_I1063	40
BTH_I1547	40
BTH_I1701	40
BTH_II0673	40
BTH_II0214	40
BTH_I0575	40
BTH_I0647	40
BTH_I0355	40
BTH_I0880	40
BTH_I2363	40
BTH_I0759	40
BTH_I0985	40
BTH_I1570	40
BTH_I2359	40
BTH_I1066	40
BTH_I0149	40
BTH_II0686	40
BTH_I0357	40
BTH_I0084	40
BTH_I0151	40
BTH_II0133	40
BTH_I2994	40
BTH_II2169	40
BTH_I3309	40
BTH_I3062	40
BTH_II0125	40
BTH_I3308	40
BTH_I1336	40
BTH_I1032	40
BTH_I1220	40
BTH_I2384	40
BTH_I2042	40
BTH_I2361	40
BTH_I3048	40
BTH_I3054	40
BTH_II2099	40
BTH_I0874	40
BTH_I1476	40
BTH_I1084	40
BTH_II2159	40
BTH_I2030	40
BTH_I3312	40
BTH_I1471	40
BTH_II1392	40
BTH_II0774	40
BTH_I2995	40
BTH_I2567	40
BTH_II1753	40
BTH_I1212	40
BTH_I2190	40
BTH_I2367	40
BTH_I3202	40
BTH_I2553	40
BTH_I0774	40
BTH_II1901	40
BTH_I1904	40
BTH_I3052	40
BTH_I1276	40
BTH_I2173	40
BTH_I0306	40
BTH_I0660	40
BTH_I0562	40
BTH_II1942	40
BTH_I1332	40
BTH_I2942	40
BTH_I1335	40
BTH_I0586	40
BTH_II1416	40
BTH_I2147	40
BTH_II1069	40
BTH_II0704	40
BTH_I1329	40
BTH_I2364	40
BTH_II2092	40
BTH_I2366	40
BTH_I1866	40
BTH_I2189	40
BTH_I1888	40
BTH_II1910	40
BTH_I2781	40
BTH_I2517	40
BTH_I2661	40
BTH_II0389	40
BTH_I1047	40
BTH_II1897	40
BTH_II2091	40
BTH_II1891	40
BTH_I2791	40
BTH_I1008	40
BTH_I1219	40
BTH_I0769	40
BTH_I3115	40
BTH_I0940	40
BTH_I1074	40
BTH_I3231	40
BTH_I2199	40
BTH_I3002	40
BTH_I0663	40
BTH_I1632	40
BTH_I2360	40
BTH_I3063	40
BTH_II0655	40
BTH_II0605	40
BTH_I1291	40
BTH_I3307	40
BTH_I1814	40
BTH_II0632	40
BTH_I1210	40
BTH_I2257	40
BTH_I2673	40
BTH_II0537	40
BTH_I0794	40
BTH_I2220	40
BTH_I0827	40
BTH_I3075	40
BTH_I1721	40
BTH_II0021	40
BTH_I0428	40
BTH_I1067	40
BTH_II0677	40
BTH_II1796	40
BTH_I0473	40
BTH_II0134	40
BTH_II0680	40
BTH_II2097	40
BTH_I0170	40
BTH_I1314	40
BTH_I0042	40
BTH_I1703	40
BTH_II0776	40
BTH_II1887	40
BTH_I1046	40
BTH_I0217	40
BTH_I2232	40
BTH_I2116	40
BTH_I0008	40
BTH_II0161	40
BTH_I3097	40
BTH_I2357	40
BTH_I1633	40
BTH_I1554	40
BTH_I2602	40
BTH_I1073	40
BTH_I1296	40
BTH_I1562	40
BTH_I0584	40
BTH_I2039	40
BTH_I1846	40
BTH_II2171	40
BTH_I2132	40
BTH_I2362	40
BTH_I1071	40
BTH_I2411	40
BTH_I1128	40
BTH_I1226	40
BTH_I1004	40
BTH_I2251	40
BTH_I1729	40
BTH_I0220	40
BTH_I1217	40
BTH_I2924	40
BTH_I3053	40
BTH_II0707	40
BTH_I0646	40
BTH_I2914	40
BTH_I2504	40
BTH_I0560	40
BTH_I1170	40
BTH_I2590	40
BTH_II1636	40
BTH_II0630	40
BTH_II1885	40
BTH_I1057	40
BTH_I3310	40
BTH_II1173	40
BTH_II2098	40
BTH_I2258	40
BTH_I0550	40
BTH_I3047	40
BTH_I3061	40
BTH_I3021	40
BTH_II0615	40
BTH_I0109	40
BTH_I1555	40
BTH_I2020	40
BTH_II0071	40
BTH_I0964	40
BTH_I3065	40
BTH_I2378	40
BTH_I1477	40
BTH_I1638	40
BTH_I0770	40
BTH_I1311	40
BTH_I0312	40
BTH_I3001	40
BTH_I2244	40
BTH_I3193	40
BTH_II0162	40
BTH_II1886	40
BTH_I2386	40
BTH_II1083	40
BTH_I1328	40
BTH_I2235	40
BTH_II0251	40
BTH_II1892	40
BTH_I2058	40
BTH_I1072	40
BTH_I1892	40
BTH_I2556	40
BTH_I3104	40
BTH_I1997	40
BTH_II0797	40
BTH_I0148	40
BTH_II2359	40
BTH_I3013	40
BTH_I2663	40
BTH_I2261	40
BTH_I1300	40
BTH_I0427	40
BTH_I2879	40
BTH_I2773	40
BTH_I2022	40
BTH_I3049	40
BTH_I2996	40
BTH_II2089	40
BTH_I1718	40
BTH_I2827	40
BTH_I0125	40
BTH_I2259	40
BTH_I0419	40
BTH_II0654	40
BTH_I1894	40
BTH_I0986	40
BTH_I3042	40
BTH_II0705	40
BTH_I1330	40
BTH_I1550	40
BTH_II0664	40
BTH_II1610	40
BTH_I2633	40
BTH_I3076	40
BTH_I3074	40
BTH_I2136	40
BTH_I1186	40
BTH_I0984	40
BTH_II0330	40
BTH_I1162	40
BTH_I1845	40
BTH_I0716	40
BTH_I1585	40
BTH_I2135	40
BTH_I1120	40
BTH_I2365	40
BTH_II2093	40
BTH_I1218	40
BTH_I2519	40
BTH_II1906	40
BTH_I0740	40
BTH_I2037	40
BTH_I2522	40
BTH_I1820	40
BTH_II1895	40
BTH_I1211	40
BTH_II2289	40
BTH_I2035	40
BTH_I1275	40
BTH_I3019	40
BTH_II1900	40
BTH_I1865	40
BTH_I2554	40
BTH_I2036	40
BTH_II0553	40
BTH_I1056	40
BTH_I0017	40
BTH_I3164	40
BTH_I1895	40
BTH_I3059	40
BTH_I0430	40
BTH_II1002	40
BTH_I2487	40
BTH_I1465	40
BTH_I1289	40
BTH_I1478	40
BTH_I2356	40
BTH_I1069	40
BTH_II0952	40
BTH_I1458	40
BTH_II1001	40
BTH_I1064	40
BTH_I0433	40
BTH_I3023	40
BTH_II0662	40
BTH_I1426	40
BTH_II0503	40
BTH_I0745	40
BTH_I2358	40
BTH_I3255	40
BTH_I2019	40
BTH_I1548	40
BTH_I0659	40
BTH_II1109	40
BTH_I1076	40
BTH_I1883	40
BTH_II0703	40
BTH_I3043	40
BTH_I1609	40
BTH_I2475	40
BTH_I2041	40
BTH_I0600	40
BTH_I3313	40
BTH_II1747	40
BTH_I2976	40
BTH_II1890	40
BTH_I1838	40
BTH_I2760	40
BTH_I3241	40
BTH_II0792	40
BTH_II2094	40
BTH_II0006	40
BTH_I1893	40
BTH_I2385	40
BTH_II0663	40
BTH_I0150	40
BTH_I2188	40
BTH_I2668	40
BTH_II1260	40
BTH_I2040	40
BTH_II0798	40
BTH_I2726	40
BTH_I0578	40
BTH_I2234	40
BTH_II0070	40
BTH_I1189	40
BTH_II0674	40
BTH_I0577	40
BTH_I1068	40
BTH_I0137	40
BTH_II2145	40
BTH_I0941	40
BTH_I2025	40
BTH_I1938	40
BTH_II1694	40
BTH_II0912	40
BTH_II2262	40
BTH_I0873	40
BTH_II0710	40
BTH_I2563	40
BTH_II1122	40
BTH_I2922	40
BTH_I3020	40
BTH_I3045	40
BTH_I2237	40
BTH_I2246	40
BTH_I2564	40
BTH_I0607	40
BTH_I2198	40
BTH_II0205	40
BTH_I1479	40
BTH_I1014	40
BTH_I2056	40
BTH_II0711	40
BTH_I3311	40
BTH_I2368	40
BTH_I3055	40
BTH_I1556	40
BTH_I3022	40
BTH_I2725	40
BTH_II1302	40
BTH_I1278	40
BTH_I0066	40
BTH_I2255	40
BTH_I1380	40
BTH_I0570	40
BTH_I3110	40
BTH_II0679	40
BTH_I2665	40
BTH_II0318	40
BTH_I1739	40
BTH_I1470	40
BTH_I1065	40
BTH_II0204	40
BTH_I1636	40
BTH_II1751	40
BTH_I0864	40
BTH_I0579	40
BTH_II0672	40
BTH_II0617	40
BTH_I1933	40
BTH_I3060	40
BTH_I2597	40
BTH_I1608	40
BTH_I1196	40
BTH_I3064	40
BTH_I1472	40
BTH_I0289	40
BTH_II0038	40
BTH_I0853	40
BTH_I0448	40
BTH_II0072	40
BTH_I2993	40
BTH_II2292	40
BTH_I1324	40
BTH_II2090	40
BTH_II2136	40
BTH_II0305	39
BTH_I1485	39
BTH_II1211	39
BTH_II1982	39
BTH_II1806	39
BTH_I1639	39
BTH_I0517	39
BTH_II1382	39
BTH_II0249	39
BTH_II0031	39
BTH_I1598	39
BTH_I1333	39
BTH_II1401	39
BTH_II1707	39
BTH_I1174	39
BTH_II0683	39
BTH_II1220	39
BTH_II1983	39
BTH_II1258	39
BTH_I3018	39
BTH_I0938	39
BTH_I2440	39
BTH_I2555	39
BTH_I3324	39
BTH_II0207	39
BTH_I2579	39
BTH_I0670	39
BTH_I1937	39
BTH_II0304	39
BTH_I0768	39
BTH_II0302	39
BTH_II0397	39
BTH_II0362	39
BTH_II1371	39
BTH_I1574	39
BTH_I2402	39
BTH_II1980	39
BTH_I2262	39
BTH_I2580	39
BTH_II0206	39
BTH_II1809	39
BTH_II1927	39
BTH_I2607	39
BTH_II0029	39
BTH_II0301	39
BTH_I1453	39
BTH_I1576	39
BTH_I0854	39
BTH_II0209	39
BTH_I2469	39
BTH_I0799	39
BTH_II1214	39
BTH_I2441	39
BTH_II1449	39
BTH_II1981	39
BTH_I0935	39
BTH_II1216	39
BTH_I2467	39
BTH_II1210	39
BTH_I3322	39
BTH_II0649	39
BTH_II1263	39
BTH_II2138	39
BTH_II1929	39
BTH_I2608	39
BTH_II2332	39
BTH_I0767	39
BTH_I2744	39
BTH_II2031	39
BTH_II0648	39
BTH_I1431	39
BTH_I2484	39
BTH_II1984	39
BTH_II2271	39
BTH_I1091	39
BTH_II0366	39
BTH_II1933	39
BTH_II0049	39
BTH_II1218	39
BTH_I2017	39
BTH_I1552	39
BTH_I0080	39
BTH_I3015	39
BTH_I3323	39
BTH_II2287	39
BTH_II1925	39
BTH_II0369	39
BTH_II0265	39
BTH_II1262	39
BTH_II0028	39
BTH_II0027	39
BTH_II1465	39
BTH_II2165	39
BTH_II0368	39
BTH_I0627	39
BTH_II0364	39
BTH_II1922	39
BTH_II2170	39
BTH_II2034	39
BTH_II1008	39
BTH_I1789	39
BTH_I1031	39
BTH_II0030	39
BTH_I2977	39
BTH_I0972	39
BTH_I3108	39
BTH_II1217	39
BTH_I3218	39
BTH_I2910	39
BTH_I1536	39
BTH_I3050	39
BTH_I0025	39
BTH_II1706	39
BTH_II0803	39
BTH_II1703	39
BTH_I0981	39
BTH_I0216	39
BTH_II0361	39
BTH_I2770	39
BTH_II1215	39
BTH_I0015	39
BTH_II1213	39
BTH_I2311	39
BTH_II1219	39
BTH_II1525	39
BTH_I2882	39
BTH_I0381	39
BTH_II0359	39
BTH_II0374	39
BTH_I2057	39
BTH_II0944	39
BTH_II1598	39
BTH_II2181	39
BTH_II0635	39
BTH_II1448	39
BTH_II0363	39
BTH_II0303	39
BTH_I2768	39
BTH_II1931	39
BTH_II1744	39
BTH_I2439	39
BTH_II0945	39
BTH_II2194	39
BTH_II2032	39
BTH_I0855	39
BTH_II1934	39
BTH_II0958	39
BTH_II2033	39
BTH_I3044	39
BTH_I1432	39
BTH_II0036	39
BTH_II0096	39
BTH_I1435	39
BTH_I3335	39
BTH_I0174	39
BTH_II1007	39
BTH_II1932	39
BTH_II0917	39
BTH_II1212	39
BTH_II2183	39
BTH_II0018	39
BTH_II0727	39
BTH_II0141	39
BTH_I1433	39
BTH_II2182	39
BTH_I2376	39
BTH_I0583	39
BTH_II0039	39
BTH_II0656	39
BTH_I1152	39
BTH_II2010	39
BTH_I1259	39
BTH_I1341	39
BTH_II0250	39
BTH_II1687	39
BTH_II1930	39
BTH_I2097	39
BTH_II0005	39
BTH_II1935	39
BTH_II0297	39
BTH_II0376	39
BTH_II0725	39
BTH_II0046	39
BTH_II1736	39
BTH_II1134	39
BTH_II2189	259
BTH_I0346	259
BTH_II0608	259
BTH_II0869	259
BTH_I1421	259
BTH_II1136	259
BTH_I0816	259
BTH_I0454	259
BTH_I1949	259
BTH_II0804	259
BTH_II1938	259
BTH_I0453	259
BTH_I2271	259
BTH_II1769	259
BTH_I0260	259
BTH_II0554	259
BTH_I2535	259
BTH_I1592	259
BTH_I1707	259
BTH_II0783	259
BTH_I1850	259
BTH_I1015	259
BTH_II1375	259
BTH_I2118	259
BTH_I1509	259
BTH_I2992	259
BTH_II1261	259
BTH_II1089	259
BTH_II2148	259
BTH_I0979	259
BTH_I1849	259
BTH_I2813	259
BTH_I2855	259
BTH_II1928	259
BTH_II1960	259
BTH_II0309	259
BTH_I3303	259
BTH_II0597	259
BTH_I1508	259
BTH_II1380	259
BTH_II0694	259
BTH_II2259	259
BTH_I2158	259
BTH_II0550	259
BTH_I2831	259
BTH_I2601	259
BTH_I1295	259
BTH_I0252	259
BTH_I3000	259
BTH_I0055	259
BTH_I2476	259
BTH_I1620	259
BTH_I2899	259
BTH_I0459	259
BTH_I0900	259
BTH_I3056	259
BTH_II2086	259
BTH_II1381	259
BTH_II1565	259
BTH_II0037	259
BTH_I1402	259
BTH_I3300	259
BTH_I3057	259
BTH_I1950	259
BTH_II2150	259
BTH_I1141	259
BTH_I2871	259
BTH_I2477	259
BTH_I0372	259
BTH_II0690	259
BTH_I2027	259
BTH_II2072	259
BTH_I1419	259
BTH_I0465	259
BTH_I1631	259
BTH_I3207	259
BTH_I2617	259
BTH_II2151	259
BTH_I0612	259
BTH_I0404	259
BTH_II0375	259
BTH_I0815	259
BTH_II0240	259
BTH_II0868	259
BTH_II1264	259
BTH_I0179	259
BTH_I0344	259
BTH_I0966	259
BTH_I0452	259
BTH_I3069	259
BTH_I3261	259
BTH_I2511	259
BTH_II1172	259
BTH_II2313	259
BTH_II0534	259
BTH_I0823	259
BTH_I1346	259
BTH_I1951	259
BTH_II2369	259
BTH_I0814	259
BTH_II1677	259
BTH_I3072	259
BTH_II1611	259
BTH_II2180	259
BTH_II0527	259
BTH_II1801	259
BTH_II1194	259
BTH_II0551	259
BTH_II0990	259
BTH_I1051	259
BTH_I2303	259
BTH_I2333	259
BTH_I2478	259
BTH_I0414	259
BTH_II0464	259
BTH_I0503	259
BTH_II1170	259
BTH_I2978	259
BTH_I0056	259
BTH_II0863	259
BTH_I0279	259
BTH_I0676	259
BTH_I0500	259
BTH_I2684	259
BTH_I2909	259
BTH_II1372	259
BTH_II1171	259
BTH_I2685	259
BTH_II0646	259
BTH_I0640	259
BTH_I0818	259
BTH_I1460	259
BTH_II1800	259
BTH_I1424	259
BTH_II2163	259
BTH_II1743	259
BTH_II0807	259
BTH_II0460	259
BTH_I1110	259
BTH_II2149	259
BTH_I2161	259
BTH_II0800	259
BTH_I1859	259
BTH_I2843	259
BTH_I2493	259
BTH_II1266	259
BTH_I3160	259
BTH_I0817	259
BTH_I1155	259
BTH_I0540	259
BTH_I3341	259
BTH_I2330	259
BTH_I2444	259
BTH_I0971	259
BTH_II1243	259
BTH_I0532	259
BTH_II0365	259
BTH_II1287	259
BTH_II1840	259
BTH_I2480	259
BTH_I0950	259
BTH_I1403	259
BTH_II0582	259
BTH_I1563	259
BTH_I1407	259
BTH_I0549	259
BTH_II1383	259
BTH_II0241	259
BTH_I2578	259
BTH_I3012	259
BTH_II0610	259
BTH_I1434	259
BTH_II2279	259
BTH_I2941	259
BTH_I0007	259
BTH_I0507	259
BTH_I0482	259
BTH_II1009	259
BTH_II2211	259
BTH_II1203	259
BTH_I0884	259
BTH_II1379	259
BTH_II2077	259
BTH_I0751	259
BTH_I2447	277
BTH_I1337	277
BTH_I0201	277
BTH_II1810	277
BTH_I1523	277
BTH_I0248	277
BTH_I2936	277
BTH_I0199	277
BTH_I1716	277
BTH_II1404	277
BTH_II0449	277
BTH_I0848	277
BTH_I3263	277
BTH_I0205	277
BTH_I3167	277
BTH_I0028	277
BTH_I3166	277
BTH_I3210	277
BTH_I1231	277
BTH_I3182	277
BTH_II1551	277
BTH_I0250	277
BTH_I0200	277
BTH_I1164	277
BTH_I0614	277
BTH_I3197	277
BTH_I0780	277
BTH_I0247	277
BTH_I0438	277
BTH_II0618	277
BTH_I2939	277
BTH_I3169	277
BTH_II2219	277
BTH_I0203	277
BTH_II0212	277
BTH_I2979	277
BTH_I3170	277
BTH_I1868	277
BTH_I3213	277
BTH_II2243	277
BTH_I1580	277
BTH_I3187	277
BTH_I2470	277
BTH_I0942	277
BTH_I1773	277
BTH_I1338	277
BTH_I1657	277
BTH_II1918	277
BTH_I1830	277
BTH_II0612	277
BTH_I3177	277
BTH_I0573	277
BTH_I3179	277
BTH_I3211	277
BTH_I0860	277
BTH_I2557	277
BTH_I3082	277
BTH_I2932	277
BTH_I0242	277
BTH_I1634	277
BTH_I0202	277
BTH_I0559	277
BTH_I0563	277
BTH_I1663	277
BTH_I0840	277
BTH_II0233	277
BTH_I0195	277
BTH_I1689	277
BTH_I0269	277
BTH_I1910	277
BTH_I0241	277
BTH_I2935	277
BTH_I2099	277
BTH_I0229	277
BTH_I1671	277
BTH_I1843	277
BTH_I1705	277
BTH_I3168	277
BTH_I0526	277
BTH_I3209	277
BTH_I0026	277
BTH_II1298	277
BTH_I3178	277
BTH_I0425	277
BTH_I0027	277
BTH_I1653	277
BTH_I1714	277
BTH_I1505	277
BTH_I0086	277
BTH_I0240	277
BTH_I0352	277
BTH_I0210	277
BTH_I2229	277
BTH_I3214	277
BTH_I2120	277
BTH_II0515	277
BTH_II0270	277
BTH_I2849	277
BTH_I2888	277
BTH_I0735	277
BTH_I3196	277
BTH_I3180	277
BTH_I3184	277
BTH_II2349	277
BTH_I1251	277
BTH_I2218	277
BTH_I3198	277
BTH_I2865	277
BTH_I0245	277
BTH_I0412	277
BTH_I3215	277
BTH_I3081	277
BTH_I0243	277
BTH_I0786	277
BTH_I3185	277
BTH_II0947	277
BTH_I0345	277
BTH_I0615	277
BTH_I3175	277
BTH_I2277	277
BTH_I0785	277
BTH_II1903	277
BTH_I3186	277
BTH_I2085	277
BTH_I0197	277
BTH_I0244	277
BTH_II1323	277
BTH_I0251	277
BTH_I1255	277
BTH_I1267	277
BTH_I0268	277
BTH_I0246	277
BTH_I3183	277
BTH_II0611	277
BTH_I0204	277
BTH_I0494	277
BTH_I3315	277
BTH_I3195	277
BTH_I1268	277
BTH_I0239	277
BTH_I3236	277
BTH_I0030	277
BTH_I2184	277
BTH_II1464	277
BTH_I2373	277
BTH_I2160	277
BTH_I0138	267
BTH_I2836	267
BTH_II0114	267
BTH_II1297	267
BTH_I0808	267
BTH_I0564	267
BTH_II0410	267
BTH_I0757	267
BTH_I0899	267
BTH_II0951	267
BTH_I2732	267
BTH_I0348	267
BTH_I2780	267
BTH_I1466	267
BTH_I0374	267
BTH_II2011	267
BTH_II1692	267
BTH_I0810	267
BTH_I0890	267
BTH_I1107	267
BTH_II1582	267
BTH_I0233	267
BTH_I2552	267
BTH_II1124	267
BTH_II2108	267
BTH_II0623	267
BTH_II2013	267
BTH_I3118	267
BTH_I0862	267
BTH_I1467	267
BTH_I2948	267
BTH_II0821	267
BTH_I2638	267
BTH_I0005	267
BTH_I0994	267
BTH_I1755	267
BTH_I0236	267
BTH_II0113	267
BTH_I0968	267
BTH_I2913	267
BTH_I0366	267
BTH_I2443	267
BTH_II1762	267
BTH_I2545	267
BTH_I1079	267
BTH_I1659	267
BTH_I0305	267
BTH_I0680	267
BTH_II0074	267
BTH_I0913	267
BTH_I0668	267
BTH_I2723	267
BTH_II1352	267
BTH_II2042	267
BTH_I2666	267
BTH_I2887	267
BTH_I2949	267
BTH_I1981	267
BTH_I1916	267
BTH_I0021	267
BTH_I1766	267
BTH_I0139	267
BTH_II2361	267
BTH_I1082	267
BTH_I0018	267
BTH_I0231	267
BTH_II2075	267
BTH_I1723	267
BTH_I1618	267
BTH_I0211	267
BTH_II0891	267
BTH_I0995	267
BTH_II1752	267
BTH_II0624	267
BTH_II1462	267
BTH_I1114	267
BTH_I1260	267
BTH_I3251	267
BTH_II1770	267
BTH_I1102	267
BTH_I1290	267
BTH_II0199	267
BTH_II1909	267
BTH_II1305	267
BTH_I1630	267
BTH_II1432	267
BTH_II1510	267
BTH_I1292	267
BTH_I2998	267
BTH_I3106	267
BTH_II2168	267
BTH_II1570	267
BTH_II1016	267
BTH_II0198	267
BTH_I2971	267
BTH_I1697	267
BTH_I1595	267
BTH_II2203	267
BTH_I2033	267
BTH_I3191	267
BTH_I0119	267
BTH_I0196	267
BTH_I2847	267
BTH_I0166	267
BTH_I1858	267
BTH_II1907	267
BTH_I2290	267
BTH_II1545	267
BTH_I3306	267
BTH_I0784	267
BTH_II0087	267
BTH_II2296	267
BTH_I2518	267
BTH_I2568	267
BTH_I1687	267
BTH_I2891	267
BTH_I0554	267
BTH_II2040	267
BTH_I1400	267
BTH_I2212	267
BTH_I2746	267
BTH_I1754	267
BTH_I0960	267
BTH_I3188	267
BTH_I3194	267
BTH_II1555	267
BTH_I0809	267
BTH_II1471	267
BTH_I1017	267
BTH_I0020	267
BTH_II1509	267
BTH_I0022	267
BTH_II0498	267
BTH_I0474	267
BTH_I2100	267
BTH_I2242	267
BTH_I1299	267
BTH_I1113	267
BTH_I1468	267
BTH_I2851	267
BTH_I2191	267
BTH_I0889	267
BTH_I1044	267
BTH_I0282	267
BTH_I1455	267
BTH_I2000	310
BTH_I1934	310
BTH_I1735	310
BTH_I2178	310
BTH_I1720	310
BTH_I0117	310
BTH_II0768	310
BTH_I2565	310
BTH_I0480	310
BTH_I2185	310
BTH_I0825	310
BTH_II1517	310
BTH_I3084	310
BTH_I1715	310
BTH_I0534	310
BTH_I1925	310
BTH_I0779	310
BTH_I2004	310
BTH_II0675	310
BTH_I3068	310
BTH_I3067	310
BTH_I1542	310
BTH_I2974	310
BTH_I1235	310
BTH_I3274	310
BTH_I2180	310
BTH_II1079	310
BTH_I1038	310
BTH_II1205	310
BTH_I1884	310
BTH_I3078	310
BTH_I3079	310
BTH_I0225	310
BTH_II0718	310
BTH_I3039	310
BTH_I2591	310
BTH_I2239	310
BTH_I1924	310
BTH_I0112	310
BTH_I0378	310
BTH_I2079	310
BTH_I0591	310
BTH_I0160	310
BTH_I2523	310
BTH_II1586	310
BTH_I1061	310
BTH_I0365	310
BTH_I1233	310
BTH_I2181	310
BTH_II0589	310
BTH_I2062	310
BTH_I0004	310
BTH_I0861	310
BTH_I2182	310
BTH_I1664	310
BTH_I1769	310
BTH_I2297	310
BTH_II0782	310
BTH_I2474	310
BTH_I3225	310
BTH_I1733	310
BTH_II0218	310
BTH_I2575	310
BTH_II0651	310
BTH_I2026	310
BTH_I1228	310
BTH_I2538	310
BTH_II2207	310
BTH_I3077	310
BTH_I0791	310
BTH_II1265	310
BTH_I1050	310
BTH_I0347	310
BTH_I0878	310
BTH_I1698	310
BTH_I2217	310
BTH_I0820	310
BTH_I1661	310
BTH_I3314	310
BTH_I3235	310
BTH_I1923	310
BTH_I1140	310
BTH_I3155	310
BTH_I1728	310
BTH_I2167	310
BTH_I3058	310
BTH_I1277	310
BTH_I2592	310
BTH_I2595	310
BTH_II0631	310
BTH_II1786	310
BTH_I3238	310
BTH_I1945	310
BTH_I2677	310
BTH_I0011	310
BTH_I1045	310
BTH_II0089	310
BTH_I2179	310
BTH_I2576	310
BTH_I2165	310
BTH_II1463	310
BTH_I2115	310
BTH_I2213	310
BTH_II1986	310
BTH_I3080	310
BTH_II0590	310
BTH_I1683	310
BTH_I2877	310
BTH_I3041	310
BTH_II1685	310
BTH_I3073	310
BTH_I2269	310
BTH_I0973	310
BTH_II1877	310
BTH_II1417	310
BTH_II0904	310
BTH_I3190	310
BTH_II1937	310
BTH_I2582	310
BTH_II2327	310
BTH_II1123	310
BTH_I0339	310
BTH_I2594	310
BTH_I1405	310
BTH_I3071	310
BTH_I1737	310
BTH_I0146	310
BTH_I0585	310
BTH_I0209	310
BTH_II0701	310
BTH_I0773	310
BTH_I2028	310
BTH_I0601	310
BTH_I1273	310
BTH_II0248	310
BTH_I0118	310
BTH_I1437	310
BTH_I1684	310
BTH_I1234	310
BTH_I2858	310
BTH_I2088	310
BTH_I0341	310
BTH_I0261	310
BTH_II0788	50
BTH_I1010	50
BTH_II0066	50
BTH_II0462	50
BTH_II1569	50
BTH_II2318	50
BTH_II0419	50
BTH_II0058	50
BTH_II2315	50
BTH_II0421	50
BTH_II0063	50
BTH_II1222	50
BTH_II1317	50
BTH_II0438	50
BTH_I2272	50
BTH_I1840	50
BTH_II2134	50
BTH_II1315	50
BTH_II1698	50
BTH_II0928	50
BTH_II1313	50
BTH_II0065	50
BTH_I1159	50
BTH_II0416	50
BTH_II1293	50
BTH_II0916	50
BTH_I2273	50
BTH_II0442	50
BTH_II0919	50
BTH_II1308	50
BTH_II2124	50
BTH_II1573	50
BTH_II0067	50
BTH_II1450	50
BTH_II0344	50
BTH_I0284	50
BTH_II0458	50
BTH_II2252	50
BTH_I2326	50
BTH_I2339	50
BTH_II0414	50
BTH_II0927	50
BTH_I0622	50
BTH_II2310	50
BTH_II0056	50
BTH_I0669	50
BTH_II0939	50
BTH_I1365	50
BTH_II1778	50
BTH_II1229	50
BTH_II0444	50
BTH_II0068	50
BTH_II1310	50
BTH_II2311	50
BTH_II1567	50
BTH_II1250	50
BTH_II0967	50
BTH_II2125	50
BTH_II0092	50
BTH_II1572	50
BTH_II0188	50
BTH_I2127	50
BTH_II0455	50
BTH_II0453	50
BTH_II1566	50
BTH_II1312	50
BTH_I0090	50
BTH_I0621	50
BTH_II1691	50
BTH_I0286	50
BTH_I2786	50
BTH_II0060	50
BTH_II2321	50
BTH_II2017	50
BTH_II0923	50
BTH_II0445	50
BTH_II0428	50
BTH_II1739	50
BTH_II1654	50
BTH_I2124	50
BTH_II0418	50
BTH_II1294	50
BTH_I1654	50
BTH_II1977	50
BTH_I2125	50
BTH_I0447	50
BTH_II2319	50
BTH_II0922	50
BTH_II0427	50
BTH_II1574	50
BTH_I0267	50
BTH_II0446	50
BTH_II0940	50
BTH_I2300	50
BTH_II1655	50
BTH_I0623	50
BTH_II0440	50
BTH_II1571	50
BTH_II1309	50
BTH_I2316	50
BTH_I2587	50
BTH_II2317	50
BTH_II2316	50
BTH_I3228	50
BTH_II0062	50
BTH_II0920	50
BTH_II0918	50
BTH_II0454	50
BTH_II1291	50
BTH_I0285	50
BTH_II2021	169
BTH_I2884	169
BTH_I2263	169
BTH_II0296	169
BTH_II2142	169
BTH_II0050	169
BTH_II2143	169
BTH_II1437	169
BTH_II0429	169
BTH_I1034	169
BTH_I0739	169
BTH_II0279	169
BTH_II1827	169
BTH_II1829	169
BTH_I2412	169
BTH_I2885	169
BTH_I2783	169
BTH_II0578	169
BTH_II0277	169
BTH_I2426	169
BTH_II2187	169
BTH_II0086	169
BTH_II2146	169
BTH_II1822	169
BTH_II1821	169
BTH_I1327	169
BTH_I1844	169
BTH_I2077	169
BTH_II1831	169
BTH_II1135	169
BTH_II2023	169
BTH_II1824	169
BTH_II1360	169
BTH_II1823	169
BTH_II2024	169
BTH_I0901	169
BTH_I0744	169
BTH_I0608	169
BTH_I2415	169
BTH_II1076	169
BTH_I2414	169
BTH_I2417	169
BTH_II0580	169
BTH_I1515	169
BTH_II0274	169
BTH_I1549	169
BTH_II1830	169
BTH_II2026	169
BTH_II2144	169
BTH_II1825	169
BTH_I2424	169
BTH_I3136	169
BTH_I0375	169
BTH_II2141	169
BTH_II0661	169
BTH_II0577	169
BTH_II1434	169
BTH_II1006	169
BTH_I2413	169
BTH_I2419	169
BTH_I0380	169
BTH_I0967	169
BTH_II2139	169
BTH_II0579	169
BTH_II1436	169
BTH_I0875	169
BTH_II1881	169
BTH_I1939	169
BTH_I2930	169
BTH_II1481	169
BTH_II0439	169
BTH_I2784	169
BTH_I1553	169
BTH_I2427	169
BTH_II0276	169
BTH_II0688	169
BTH_II0085	169
BTH_I2416	169
BTH_II1479	169
BTH_I2420	169
BTH_II1075	169
BTH_II1923	169
BTH_I0516	169
BTH_I2421	169
BTH_I1070	169
BTH_II1435	169
BTH_II2140	169
BTH_I1907	169
BTH_I2883	169
BTH_I1168	169
BTH_II1880	169
BTH_II1924	169
BTH_I1516	169
BTH_II1820	169
BTH_II0281	169
BTH_I3332	169
BTH_II1828	169
BTH_I2425	169
BTH_II1579	169
BTH_I0858	169
BTH_I2418	169
BTH_I0415	273
BTH_II0626	273
BTH_II2001	273
BTH_II0905	273
BTH_II0548	273
BTH_I2701	273
BTH_II0546	273
BTH_II1578	273
BTH_I0116	273
BTH_I0097	273
BTH_I2166	273
BTH_II0093	273
BTH_II1357	273
BTH_I1474	273
BTH_I2697	273
BTH_I0095	273
BTH_I1450	273
BTH_I2742	273
BTH_II0091	273
BTH_I1473	273
BTH_II0542	273
BTH_I3227	273
BTH_II0627	273
BTH_I2957	273
BTH_I2720	273
BTH_II1908	273
BTH_I0113	273
BTH_II1183	273
BTH_I3148	273
BTH_I2743	273
BTH_I2817	273
BTH_I2735	273
BTH_II1206	273
BTH_II0549	273
BTH_II1749	273
BTH_I1442	273
BTH_II0090	273
BTH_II1853	273
BTH_I0115	273
BTH_I1816	273
BTH_II0544	273
BTH_II0547	273
BTH_II1356	273
BTH_I3226	273
BTH_I2048	273
BTH_I2703	273
BTH_I1439	273
BTH_II0514	273
BTH_I2691	273
BTH_I0486	273
BTH_I0098	273
BTH_I2741	273
BTH_I1480	273
BTH_I0617	273
BTH_II0695	273
BTH_I1284	273
BTH_II1244	273
BTH_I2688	273
BTH_I3208	273
BTH_I2719	273
BTH_I3229	273
BTH_II0055	273
BTH_II1367	273
BTH_I0101	273
BTH_II0437	273
BTH_I2702	273
BTH_I2740	273
BTH_II1985	273
BTH_I0114	273
BTH_I0485	273
BTH_I1003	273
BTH_II1025	273
BTH_II0552	273
BTH_I0127	273
BTH_I1475	273
BTH_I1932	273
BTH_I3140	273
BTH_I1103	105
BTH_II1304	105
BTH_I3131	105
BTH_II0775	105
BTH_I2999	105
BTH_II0081	105
BTH_I1643	105
BTH_II1320	105
BTH_I1861	105
BTH_II0299	105
BTH_I2031	105
BTH_II1708	105
BTH_I2155	105
BTH_I0053	105
BTH_I0926	105
BTH_I2500	105
BTH_I3137	105
BTH_I2216	105
BTH_II0431	105
BTH_I0104	105
BTH_I1116	105
BTH_I2748	105
BTH_II0950	105
BTH_I2629	105
BTH_II0131	105
BTH_I2381	105
BTH_I2606	105
BTH_I0871	105
BTH_I2955	105
BTH_II1554	105
BTH_I1287	105
BTH_II1888	105
BTH_I0154	105
BTH_II0075	105
BTH_I3088	105
BTH_I2049	105
BTH_II0186	105
BTH_I0490	105
BTH_II0934	105
BTH_II0132	105
BTH_II0357	105
BTH_I1702	105
BTH_I1635	105
BTH_I3112	105
BTH_II1944	105
BTH_I2065	105
BTH_II1306	105
BTH_I0844	105
BTH_I1118	105
BTH_I0313	105
BTH_I2256	105
BTH_II0358	105
BTH_I1119	105
BTH_II2004	105
BTH_I1343	105
BTH_II1948	105
BTH_I0075	105
BTH_II0629	105
BTH_I3163	105
BTH_I0877	105
BTH_I2145	105
BTH_II0802	105
BTH_I0687	105
BTH_I0235	105
BTH_I2852	105
BTH_II1710	105
BTH_I0514	105
BTH_II0793	105
BTH_I0106	105
BTH_II1363	105
BTH_I2466	30
BTH_I1786	30
BTH_II1144	30
BTH_II0753	30
BTH_II0748	30
BTH_I1804	30
BTH_II1431	30
BTH_II0761	30
BTH_II1272	30
BTH_II1779	30
BTH_II0744	30
BTH_I1851	30
BTH_II0751	30
BTH_II1596	30
BTH_II0764	30
BTH_II0964	30
BTH_II0762	30
BTH_II0755	30
BTH_I2873	30
BTH_II0752	30
BTH_II0969	30
BTH_I2876	30
BTH_II1296	30
BTH_II0035	30
BTH_I3189	30
BTH_II0773	30
BTH_I1803	30
BTH_II2121	30
BTH_I1795	30
BTH_II0770	30
BTH_II0754	30
BTH_I0294	30
BTH_II0740	30
BTH_II1543	30
BTH_II0750	30
BTH_II0741	30
BTH_II0638	30
BTH_II1936	30
BTH_I1805	30
BTH_II0749	30
BTH_II0758	30
BTH_II1660	30
BTH_II0763	30
BTH_I1788	30
BTH_I1794	30
BTH_II0432	30
BTH_I1784	30
BTH_II0742	30
BTH_II1201	30
BTH_II0747	30
BTH_I2332	30
BTH_I1807	30
BTH_I1855	30
BTH_II0765	30
BTH_I1787	30
BTH_II0769	30
BTH_II1127	30
BTH_I2265	30
BTH_II1757	30
BTH_II1686	30
BTH_I2068	30
BTH_II0772	30
BTH_II1599	30
BTH_II0970	30
BTH_I0725	30
BTH_I2769	261
BTH_II0736	261
BTH_II1482	261
BTH_II0826	261
BTH_II0842	261
BTH_II0511	261
BTH_I0303	261
BTH_I0219	261
BTH_II0832	261
BTH_I3096	261
BTH_II1133	261
BTH_II0836	261
BTH_I0142	261
BTH_I1481	261
BTH_II0840	261
BTH_I3107	261
BTH_I2245	261
BTH_II0843	261
BTH_II0830	261
BTH_II0839	261
BTH_II0828	261
BTH_II0852	261
BTH_II0848	261
BTH_II0838	261
BTH_II1993	261
BTH_II2297	261
BTH_II0825	261
BTH_I2929	261
BTH_II0835	261
BTH_I2639	261
BTH_II2083	261
BTH_II0593	261
BTH_I0386	261
BTH_II0829	261
BTH_II1633	261
BTH_II0824	261
BTH_I1408	261
BTH_I1216	261
BTH_II0831	261
BTH_I1942	261
BTH_II0823	261
BTH_I2664	261
BTH_II0841	261
BTH_I1688	261
BTH_II2074	261
BTH_II1764	261
BTH_I0078	261
BTH_I0789	261
BTH_II0845	261
BTH_I0906	261
BTH_I3239	261
BTH_II0844	261
BTH_II1994	261
BTH_I2846	261
BTH_I2092	261
BTH_II0827	261
BTH_I0684	278
BTH_I1752	278
BTH_I2230	278
BTH_I2820	278
BTH_II1390	278
BTH_I3297	278
BTH_I0753	278
BTH_I1564	278
BTH_I0140	278
BTH_I0763	278
BTH_II1005	278
BTH_I2046	278
BTH_II2325	278
BTH_II1199	278
BTH_II1403	278
BTH_II1129	278
BTH_I2788	278
BTH_II1679	278
BTH_I1254	278
BTH_I3230	278
BTH_I0545	278
BTH_I0917	278
BTH_I2707	278
BTH_I2152	278
BTH_I2117	278
BTH_I0215	278
BTH_I0643	278
BTH_I2398	278
BTH_II0494	278
BTH_I1767	278
BTH_I1596	278
BTH_I2282	29
BTH_I2539	29
BTH_I0455	29
BTH_II1184	29
BTH_I0040	29
BTH_II0849	29
BTH_II0877	29
BTH_II0479	29
BTH_II0851	29
BTH_II0480	29
BTH_II0023	29
BTH_I2675	29
BTH_II1165	29
BTH_I2938	29
BTH_II1920	29
BTH_I2468	29
BTH_II1369	29
BTH_II0482	29
BTH_I1624	29
BTH_I1622	29
BTH_II1422	29
BTH_I2334	29
BTH_II1423	29
BTH_I1706	29
BTH_I2984	29
BTH_II1469	104
BTH_II1226	104
BTH_II1237	104
BTH_I1006	104
BTH_II1234	104
BTH_II1240	104
BTH_II1236	104
BTH_I2499	104
BTH_I2449	104
BTH_II1225	104
BTH_I2501	104
BTH_I2450	104
BTH_II1235	104
BTH_II1238	104
BTH_II1227	104
BTH_II1239	104
BTH_II1233	104
BTH_II1742	104
BTH_II2085	104
BTH_II0801	104
BTH_II2196	104
BTH_I1965	410
BTH_I1953	410
BTH_I1959	410
BTH_I1963	410
BTH_I1970	410
BTH_I1956	410
BTH_I1971	410
BTH_I2962	410
BTH_I1952	410
BTH_I1968	410
BTH_I1954	410
BTH_I1962	410
BTH_I1955	410
BTH_I1966	410
BTH_I1960	410
BTH_I1967	410
BTH_I1809	410
BTH_I1957	410
BTH_I1958	410
BTH_I1969	410
BTH_I1776	7
BTH_II1673	7
BTH_I0553	7
BTH_II0572	7
BTH_II1668	7
BTH_II1675	7
BTH_II1663	7
BTH_II1667	7
BTH_II1674	7
BTH_II1666	7
BTH_II1664	7
BTH_II1665	7
BTH_II1676	7
BTH_II1672	7
BTH_II1670	7
BTH_I2050	294
BTH_I1696	294
BTH_II0598	294
BTH_II0267	294
BTH_I2472	294
BTH_II2005	294
BTH_II2039	294
BTH_II1062	294
BTH_II1556	294
BTH_I0589	294
BTH_I1759	294
BTH_I1456	294
BTH_I3257	294
BTH_II1774	294
BTH_II1530	294
BTH_I1054	333
BTH_I2009	333
BTH_II0539	333
BTH_I1863	333
BTH_I0892	333
BTH_I2655	333
BTH_I0969	333
BTH_II1705	333
BTH_II0930	333
BTH_I0064	333
BTH_I1976	333
BTH_I0505	333
BTH_II0197	333
BTH_II0061	333
BTH_II0069	333
BTH_II1996	334
BTH_I2274	334
BTH_I3275	334
BTH_II1559	334
BTH_I3221	334
BTH_I3243	334
BTH_II0715	334
BTH_I3139	334
BTH_II0193	334
BTH_I1280	334
BTH_I1929	334
BTH_I1037	334
BTH_I2531	360
BTH_I1886	360
BTH_I2672	360
BTH_I3174	360
BTH_II1746	360
BTH_I1615	360
BTH_II1562	360
BTH_I2295	360
BTH_I2983	360
BTH_I2445	360
BTH_I2845	360
BTH_I1882	360
BTH_II0436	556
BTH_I0266	556
BTH_II0738	556
BTH_II2278	556
BTH_II2110	556
BTH_II0988	556
BTH_I0921	556
BTH_I3272	556
BTH_II1519	556
BTH_II0936	556
BTH_II0355	556
BTH_II0573	556
BTH_II0435	557
BTH_II2277	557
BTH_I0265	557
BTH_II1518	557
BTH_II0574	557
BTH_I3273	557
BTH_II0739	557
BTH_II0935	557
BTH_II2109	557
BTH_II0989	557
BTH_I0922	557
BTH_II0354	557
BTH_I1263	1
BTH_II0957	1
BTH_I1007	1
BTH_I2142	1
BTH_I1972	1
BTH_I1262	1
BTH_I3247	1
BTH_I0902	1
BTH_I2335	1
BTH_II1415	1
BTH_I1101	579
BTH_I2889	579
BTH_I0077	579
BTH_I1445	579
BTH_I3089	579
BTH_I1452	579
BTH_I1441	579
BTH_I3142	579
BTH_I2690	579
BTH_I2737	579
BTH_II0878	4
BTH_I2878	4
BTH_I0082	4
BTH_I2308	4
BTH_II0407	4
BTH_II1277	4
BTH_II0144	4
BTH_I0342	4
BTH_I2674	4
BTH_II0660	16
BTH_II0423	16
BTH_II0640	16
BTH_I2267	16
BTH_II1159	16
BTH_I0449	16
BTH_II0151	16
BTH_I2176	16
BTH_I0191	16
BTH_II2286	257
BTH_I2630	257
BTH_II0101	257
BTH_II2284	257
BTH_I3117	257
BTH_II2285	257
BTH_II2283	257
BTH_I2438	257
BTH_I0206	257
BTH_II1621	2
BTH_II1616	2
BTH_II1618	2
BTH_II1622	2
BTH_II1617	2
BTH_II1619	2
BTH_II1623	2
BTH_II1620	2
BTH_II1070	38
BTH_II2336	38
BTH_II0425	38
BTH_I3009	38
BTH_I1645	38
BTH_II0565	38
BTH_I2436	38
BTH_II1738	38
BTH_II0567	312
BTH_II0568	312
BTH_II0569	312
BTH_II1577	312
BTH_II0563	312
BTH_II0566	312
BTH_II0564	312
BTH_II0571	312
BTH_II1319	355
BTH_I0232	355
BTH_II1968	355
BTH_I3011	355
BTH_I2626	355
BTH_II0504	355
BTH_II1475	355
BTH_I2133	355
BTH_I2963	357
BTH_I2961	357
BTH_I2410	357
BTH_I0214	357
BTH_II2137	357
BTH_I2967	357
BTH_I1225	357
BTH_I1757	418
BTH_I1839	418
BTH_I1376	418
BTH_I3114	418
BTH_I0826	418
BTH_I3125	418
[truncated: 703 more rows]

## Sheet: Bt_modulesGOenrich_BtCsnetwork
Bt glayClust modules from BtCs Network
glayClustModule	GO enrichment category	P-value	Q-value	Total genes part of GO category enriched in module	Total genes part of GO category in entire network	Genes
40	Malleilactone	4.3109e-13	1.7934e-10	12/352 3.4%	12/3722 0.3%	BTH_II2098 BTH_II2088 BTH_II2099 BTH_II2096 BTH_II2097 BTH_II2094 BTH_II2095 BTH_II2092 BTH_II2093 BTH_II2090 BTH_II2091 BTH_II2089
39	HMAQ	2.5178e-10	3.7515e-08	7/121 5.7%	8/3722 0.2%	BTH_II1933 BTH_II1932 BTH_II1935 BTH_II1934 BTH_II1931 BTH_II1930 BTH_II1929
259	Sulfate transport	0.0014995	0.12971	3/136 2.2%	7/3722 0.1%	BTH_I2478 BTH_I2480 BTH_I1051
277	Bacterial-type flagellum-dependent cell motility	3.3371e-17	4.2048e-15	16/108 14.8%	32/3722 0.8%	BTH_I0241 BTH_I0197 BTH_I0240 BTH_I0251 BTH_I0028 BTH_I0027 BTH_I0247 BTH_I3196 BTH_I0026 BTH_I0246 BTH_I0201 BTH_I0245 BTH_I0200 BTH_I0244 BTH_I0199 BTH_I0243
267	DNA binding	0.0012266	0.1077	20/93 21.5%	391/3722 10.5%	BTH_I1595 BTH_I2851 BTH_I1754 BTH_II0623 BTH_I1755 BTH_I2746 BTH_I1723 BTH_I2836 BTH_I2638 BTH_II1570 BTH_I2290 BTH_I3194 BTH_II1510 BTH_II1545 BTH_II0891 BTH_II0198 BTH_I2780 BTH_I1044 BTH_II2013 BTH_II0199
310	Structural constituent of ribosome	7.4177e-20	1.1943e-17	21/102 20.5%	55/3722 1.4%	BTH_I1661 BTH_I1233 BTH_I2179 BTH_I3058 BTH_I1234 BTH_I2213 BTH_I1664 BTH_I3238 BTH_I1715 BTH_I3080 BTH_I0779 BTH_I2181 BTH_I3073 BTH_I2182 BTH_I3041 BTH_I1140 BTH_I2592 BTH_I3077 BTH_I3068 BTH_I3079 BTH_I3067
50	Response to stress	9.9667e-05	0.0094683	4/70 5.7%	14/3722 0.3%	BTH_II1569 BTH_II1566 BTH_II1567 BTH_II0442
169	Malleobactin	2.6375e-19	2.5847e-17	12/78 15.3%	14/3722 0.3%	BTH_I2420 BTH_I2421 BTH_I2424 BTH_I2425 BTH_I2414 BTH_I2426 BTH_I2415 BTH_I2427 BTH_I2416 BTH_I2417 BTH_I2418 BTH_I2419
273	Nucleic acid binding	0.0019924	0.034765	4/32 12.5%	64/3722 1.7%	BTH_I2743 BTH_II0093 BTH_I3229 BTH_I0114
105	Transposase activity	4.7774e-05	0.0043952	6/54 11.1%	47/3722 1.2%	BTH_I0926 BTH_I1103 BTH_I2748 BTH_II0358 BTH_I3131 BTH_II0431

## Sheet: Cs_genesFromBtCvNetwork
C. subtsugae loci and corresponding modules from BtCs network
Locus	glayClustModule
CLV04_0745	6
CLV04_3052	6
CLV04_3030	6
CLV04_1172	6
CLV04_2578	6
CLV04_1620	6
CLV04_2238	6
CLV04_1362	6
CLV04_0024	6
CLV04_1394	6
CLV04_2310	6
CLV04_1855	6
CLV04_3821	6
CLV04_1756	6
CLV04_1413	6
CLV04_3046	6
CLV04_0059	6
CLV04_4036	6
CLV04_1754	6
CLV04_4011	6
CLV04_0322	6
CLV04_3528	6
CLV04_3081	6
CLV04_3071	6
CLV04_3714	6
CLV04_3063	6
CLV04_0139	6
CLV04_2513	6
CLV04_3359	6
CLV04_3195	6
CLV04_3770	6
CLV04_0166	6
CLV04_2088	6
CLV04_3981	6
CLV04_1497	6
CLV04_0996	6
CLV04_1304	6
CLV04_3041	6
CLV04_3067	6
CLV04_1587	6
CLV04_1355	6
CLV04_1038	6
CLV04_2442	6
CLV04_3172	6
CLV04_0151	6
CLV04_3048	6
CLV04_4292	6
CLV04_3491	6
CLV04_2690	6
CLV04_1846	6
CLV04_3260	6
CLV04_1523	6
CLV04_2694	6
CLV04_2695	6
CLV04_1984	6
CLV04_1586	6
CLV04_2816	6
CLV04_2667	6
CLV04_3039	6
CLV04_3049	6
CLV04_3744	6
CLV04_1054	6
CLV04_3042	6
CLV04_0746	6
CLV04_1164	6
CLV04_1136	6
CLV04_3258	6
CLV04_0185	6
CLV04_4453	6
CLV04_1494	6
CLV04_4124	6
CLV04_3745	6
CLV04_3409	6
CLV04_3051	6
CLV04_1363	6
CLV04_3181	6
CLV04_2498	6
CLV04_0113	6
CLV04_0319	6
CLV04_0769	6
CLV04_3112	6
CLV04_1593	6
CLV04_3072	6
CLV04_0160	6
CLV04_0042	6
CLV04_1689	6
CLV04_0146	6
CLV04_1344	6
CLV04_3038	6
CLV04_3084	6
CLV04_1350	6
CLV04_0158	6
CLV04_3876	6
CLV04_1541	6
CLV04_3630	6
CLV04_0152	6
CLV04_3394	6
CLV04_0043	6
CLV04_0591	6
CLV04_2178	6
CLV04_1690	6
CLV04_3050	6
CLV04_4286	6
CLV04_3056	6
CLV04_2728	6
CLV04_0921	6
CLV04_3743	6
CLV04_1772	6
CLV04_3069	6
CLV04_0235	6
CLV04_3033	6
CLV04_4367	6
CLV04_1328	6
CLV04_2106	6
CLV04_3047	6
CLV04_1619	6
CLV04_2221	6
CLV04_0595	6
CLV04_3356	6
CLV04_2236	6
CLV04_1948	6
CLV04_1360	6
CLV04_3739	6
CLV04_1925	6
CLV04_3057	6
CLV04_4133	6
CLV04_2009	6
CLV04_1642	6
CLV04_3065	6
CLV04_1491	6
CLV04_0356	6
CLV04_0126	6
CLV04_2010	6
CLV04_4135	6
CLV04_2630	6
CLV04_3043	6
CLV04_2820	6
CLV04_1527	6
CLV04_2414	6
CLV04_3035	6
CLV04_1373	6
CLV04_2000	6
CLV04_4280	6
CLV04_3073	6
CLV04_0798	6
CLV04_3746	6
CLV04_3053	6
CLV04_3256	6
CLV04_3427	6
CLV04_1585	6
CLV04_3361	6
CLV04_4366	6
CLV04_3208	6
CLV04_1083	6
CLV04_3606	6
CLV04_1696	6
CLV04_2089	6
CLV04_4008	6
CLV04_0446	6
CLV04_3838	6
CLV04_4312	6
CLV04_1075	6
CLV04_1621	6
CLV04_3842	6
CLV04_0357	6
CLV04_3194	6
CLV04_3045	6
CLV04_3055	6
CLV04_1317	6
CLV04_0280	6
CLV04_2730	6
CLV04_1353	6
CLV04_2109	6
CLV04_1490	6
CLV04_1033	6
CLV04_1512	6
CLV04_4245	6
CLV04_3059	6
CLV04_0748	6
CLV04_3058	6
CLV04_2117	6
CLV04_3635	6
CLV04_3032	6
CLV04_0217	6
CLV04_0186	6
CLV04_1877	6
CLV04_1533	6
CLV04_1496	6
CLV04_4131	6
CLV04_4244	6
CLV04_0337	6
CLV04_1525	6
CLV04_3044	6
CLV04_3490	6
CLV04_1738	6
CLV04_3978	6
CLV04_1526	6
CLV04_2349	6
CLV04_3883	6
CLV04_2381	6
CLV04_2735	6
CLV04_3975	6
CLV04_3257	6
CLV04_1357	6
CLV04_1537	6
CLV04_4186	6
CLV04_0203	6
CLV04_3814	6
CLV04_3837	6
CLV04_2944	6
CLV04_2410	6
CLV04_2175	6
CLV04_2618	6
CLV04_2952	6
CLV04_0358	6
CLV04_0347	6
CLV04_4463	6
CLV04_1403	6
CLV04_3836	6
CLV04_4434	6
CLV04_3269	6
CLV04_1865	6
CLV04_3066	6
CLV04_1169	6
CLV04_1992	6
CLV04_2740	6
CLV04_4187	6
CLV04_2836	6
CLV04_3747	6
CLV04_0810	6
CLV04_2918	6
CLV04_3034	6
CLV04_3947	6
CLV04_3110	6
CLV04_4152	6
CLV04_1236	6
CLV04_2845	6
CLV04_3193	6
CLV04_0826	6
CLV04_3253	6
CLV04_1775	6
CLV04_1128	6
CLV04_1566	6
CLV04_3062	6
CLV04_3060	6
CLV04_3061	6
CLV04_2177	6
CLV04_3114	6
CLV04_0884	6
CLV04_1504	6
CLV04_2051	6
CLV04_1732	6
CLV04_2657	6
CLV04_2699	6
CLV04_4308	6
CLV04_3037	6
CLV04_4470	6
CLV04_3290	6
CLV04_1166	6
CLV04_4435	6
CLV04_3289	6
CLV04_3070	6
CLV04_0183	6
CLV04_4436	6
CLV04_0367	6
CLV04_0112	6
CLV04_0842	6
CLV04_3458	6
CLV04_0281	6
CLV04_1326	6
CLV04_1240	6
CLV04_1079	6
CLV04_1588	6
CLV04_0995	6
CLV04_3396	6
CLV04_1888	1
CLV04_2325	1
CLV04_2727	1
CLV04_2920	1
CLV04_3014	1
CLV04_0333	1
CLV04_3406	1
CLV04_3787	1
CLV04_4502	1
CLV04_2628	1
CLV04_1463	1
CLV04_2549	1
CLV04_3843	1
CLV04_4457	1
CLV04_1254	1
CLV04_1000	1
CLV04_2011	1
CLV04_1222	1
CLV04_0355	1
CLV04_1001	1
CLV04_0869	1
CLV04_0610	1
CLV04_2809	1
CLV04_1876	1
CLV04_4035	1
CLV04_1071	1
CLV04_0638	1
CLV04_3093	1
CLV04_4494	1
CLV04_1671	1
CLV04_2961	1
CLV04_1510	1
CLV04_2185	1
CLV04_4489	1
CLV04_1308	1
CLV04_3824	1
CLV04_3979	1
CLV04_4490	1
CLV04_1582	1
CLV04_1307	1
CLV04_3591	1
CLV04_4500	1
CLV04_3573	1
CLV04_1852	1
CLV04_3807	1
CLV04_3894	1
CLV04_3297	1
CLV04_1735	1
CLV04_3767	1
CLV04_2687	1
CLV04_0449	1
CLV04_0213	1
CLV04_1359	1
CLV04_0891	1
CLV04_2041	1
CLV04_3765	1
CLV04_3162	1
CLV04_3863	1
CLV04_1866	1
CLV04_3633	1
CLV04_0839	1
CLV04_4486	1
CLV04_4199	1
CLV04_3565	1
CLV04_3819	1
CLV04_2696	1
CLV04_1531	1
CLV04_0563	1
CLV04_3612	1
CLV04_3611	1
CLV04_4476	1
CLV04_3343	1
CLV04_1087	1
CLV04_3791	1
CLV04_1811	1
CLV04_3997	1
CLV04_3728	1
CLV04_3391	1
CLV04_0124	1
CLV04_1973	1
CLV04_2837	1
CLV04_2606	1
CLV04_3164	1
CLV04_2275	1
CLV04_1643	1
CLV04_3609	1
CLV04_1462	1
CLV04_0381	1
CLV04_0063	1
CLV04_0897	1
CLV04_3806	1
CLV04_4423	1
CLV04_1310	1
CLV04_4130	1
CLV04_3300	1
CLV04_3190	1
CLV04_1583	1
CLV04_3010	1
CLV04_2040	1
CLV04_3201	1
CLV04_3864	1
CLV04_3442	1
CLV04_2371	1
CLV04_3538	1
CLV04_2075	1
CLV04_3945	1
CLV04_2193	1
CLV04_1986	1
CLV04_4268	1
CLV04_4064	1
CLV04_1736	1
CLV04_3788	1
CLV04_3111	1
CLV04_3619	1
CLV04_3145	1
CLV04_3557	1
CLV04_4410	1
CLV04_3846	1
CLV04_2047	1
CLV04_2807	1
CLV04_1278	1
CLV04_0752	1
CLV04_4488	1
CLV04_1507	1
CLV04_1073	1
CLV04_2062	1
CLV04_1889	1
CLV04_0143	1
CLV04_1515	1
CLV04_3196	1
CLV04_1630	1
CLV04_1508	1
CLV04_2008	1
CLV04_2613	1
CLV04_4484	1
CLV04_1751	1
CLV04_3387	1
CLV04_2499	1
CLV04_2500	1
CLV04_2276	1
CLV04_0997	1
CLV04_0062	1
CLV04_2018	1
CLV04_1789	1
CLV04_4261	1
CLV04_3012	1
CLV04_1358	1
CLV04_1675	1
CLV04_3567	1
CLV04_2274	1
CLV04_2721	1
CLV04_0069	1
CLV04_4474	1
CLV04_3868	1
CLV04_2818	1
CLV04_3869	1
CLV04_3407	1
CLV04_1438	1
CLV04_3793	1
CLV04_1770	1
CLV04_4301	1
CLV04_4456	1
CLV04_0351	1
CLV04_0372	1
CLV04_3754	1
CLV04_0714	1
CLV04_4421	1
CLV04_2133	1
CLV04_0776	1
CLV04_2112	1
CLV04_2057	1
CLV04_4499	1
CLV04_2350	1
CLV04_0420	1
CLV04_1887	1
CLV04_3954	1
CLV04_1309	1
CLV04_3895	1
CLV04_1138	1
CLV04_3219	1
CLV04_1890	1
CLV04_3094	1
CLV04_3961	1
CLV04_3399	1
CLV04_4162	1
CLV04_0018	1
CLV04_0763	1
CLV04_3163	1
CLV04_2921	1
CLV04_4338	4
CLV04_1797	4
CLV04_1460	4
CLV04_2401	4
CLV04_1934	4
CLV04_0028	4
CLV04_0666	4
CLV04_0802	4
CLV04_3013	4
CLV04_2823	4
CLV04_0341	4
CLV04_0272	4
CLV04_2988	4
CLV04_3658	4
CLV04_3160	4
CLV04_4090	4
CLV04_1545	4
CLV04_3922	4
CLV04_3411	4
CLV04_0570	4
CLV04_0175	4
CLV04_1333	4
CLV04_2942	4
CLV04_1570	4
CLV04_1961	4
CLV04_2866	4
CLV04_1300	4
CLV04_3736	4
CLV04_4314	4
CLV04_0025	4
CLV04_0302	4
CLV04_3461	4
CLV04_1074	4
CLV04_1120	4
CLV04_2233	4
CLV04_1118	4
CLV04_3120	4
CLV04_2645	4
CLV04_1869	4
CLV04_0495	4
CLV04_4328	4
CLV04_0773	4
CLV04_1882	4
CLV04_3812	4
CLV04_1773	4
CLV04_2346	4
CLV04_2947	4
CLV04_2962	4
CLV04_3685	4
CLV04_0261	4
CLV04_2336	4
CLV04_4160	4
CLV04_3702	4
CLV04_4083	4
CLV04_1597	4
CLV04_1979	4
CLV04_1088	4
CLV04_2528	4
CLV04_1596	4
CLV04_0497	4
CLV04_0613	4
CLV04_2701	4
CLV04_2138	4
CLV04_0055	4
CLV04_3768	4
CLV04_1806	4
CLV04_4271	4
CLV04_1639	4
CLV04_0065	4
CLV04_4113	4
CLV04_2738	4
CLV04_0914	4
CLV04_1807	4
CLV04_3813	4
CLV04_2334	4
CLV04_3418	4
CLV04_1742	4
CLV04_2337	4
CLV04_0369	4
CLV04_1069	4
CLV04_3563	4
CLV04_0064	4
CLV04_2054	4
CLV04_4127	4
CLV04_2864	4
CLV04_3136	4
CLV04_1613	4
CLV04_1653	4
CLV04_4033	4
CLV04_1805	4
CLV04_3764	4
CLV04_1340	4
CLV04_2502	4
CLV04_2102	4
CLV04_1406	4
CLV04_1102	4
CLV04_3506	4
CLV04_0701	4
CLV04_4340	4
CLV04_3550	4
CLV04_4151	4
CLV04_1795	4
CLV04_3245	4
CLV04_1047	4
CLV04_1884	4
CLV04_1579	4
CLV04_2815	4
CLV04_0270	4
CLV04_3023	4
CLV04_2190	4
CLV04_0963	4
CLV04_0156	4
CLV04_3705	4
CLV04_3678	4
CLV04_2945	4
CLV04_0121	4
CLV04_1050	4
CLV04_3175	4
CLV04_0878	4
CLV04_1803	4
CLV04_2460	4
CLV04_2038	4
CLV04_0960	4
CLV04_2932	4
CLV04_3379	4
CLV04_3800	4
CLV04_3732	4
CLV04_1957	4
CLV04_1475	4
CLV04_2867	4
CLV04_0120	4
CLV04_4030	4
CLV04_3970	4
CLV04_1977	4
CLV04_1303	4
CLV04_1421	4
CLV04_3462	4
CLV04_1605	4
CLV04_0644	4
CLV04_2941	4
CLV04_3424	4
CLV04_1267	4
CLV04_0249	4
CLV04_1404	42
CLV04_1158	42
CLV04_1684	42
CLV04_0165	42
CLV04_0354	42
CLV04_4447	42
CLV04_0991	42
CLV04_1681	42
CLV04_3841	42
CLV04_4048	42
CLV04_2173	42
CLV04_2692	42
CLV04_3718	42
CLV04_2338	42
CLV04_3949	42
CLV04_3018	42
CLV04_1701	42
CLV04_3286	42
CLV04_0325	42
CLV04_1668	42
CLV04_2828	42
CLV04_1917	42
CLV04_1201	42
CLV04_1156	42
CLV04_2283	42
CLV04_2246	42
CLV04_1241	42
CLV04_4437	42
CLV04_0299	42
CLV04_3689	42
CLV04_2220	42
CLV04_0345	42
CLV04_0258	42
CLV04_2100	42
CLV04_1078	42
CLV04_2438	42
CLV04_1448	42
CLV04_3493	42
CLV04_0880	42
CLV04_2991	42
CLV04_1402	42
CLV04_1321	42
CLV04_1063	42
CLV04_3655	42
CLV04_2688	42
CLV04_2188	42
CLV04_3672	42
CLV04_3414	42
CLV04_1851	42
CLV04_2916	42
CLV04_3802	42
CLV04_1298	42
CLV04_0623	42
CLV04_3040	42
CLV04_0750	42
CLV04_3288	42
CLV04_4111	42
CLV04_1347	42
CLV04_3720	42
CLV04_1953	42
CLV04_4039	42
CLV04_4339	42
CLV04_2989	42
CLV04_0109	42
CLV04_1279	42
CLV04_1763	42
CLV04_1270	42
CLV04_0204	42
CLV04_2827	42
CLV04_3074	42
CLV04_1009	42
CLV04_0879	42
CLV04_1680	42
CLV04_2602	42
CLV04_3495	42
CLV04_0279	42
CLV04_2610	42
CLV04_2608	42
CLV04_0308	42
CLV04_2407	42
CLV04_2564	42
CLV04_0592	42
CLV04_2913	42
CLV04_3202	42
CLV04_0736	42
CLV04_4010	42
CLV04_3636	42
CLV04_0278	42
CLV04_2348	42
CLV04_1972	42
CLV04_0251	42
CLV04_2351	42
CLV04_0383	42
CLV04_2394	42
CLV04_0382	42
CLV04_3741	42
CLV04_2954	42
CLV04_0993	42
CLV04_3861	42
CLV04_1559	42
CLV04_3197	42
CLV04_2444	42
CLV04_2529	42
CLV04_3207	42
CLV04_1698	42
CLV04_4252	42
CLV04_0633	42
CLV04_2706	42
CLV04_0320	42
CLV04_2670	42
CLV04_2527	42
CLV04_2012	42
CLV04_2569	42
CLV04_4040	42
CLV04_2323	42
CLV04_1049	42
CLV04_0925	42
CLV04_3345	42
CLV04_2723	42
CLV04_1104	42
CLV04_2208	42
CLV04_0909	42
CLV04_2487	42
CLV04_3083	42
CLV04_2759	42
CLV04_2020	42
CLV04_4337	42
CLV04_0027	42
CLV04_2876	42
CLV04_2980	42
CLV04_2999	42
CLV04_0250	42
CLV04_2984	42
CLV04_2342	42
CLV04_0134	42
CLV04_0170	42
CLV04_3347	42
CLV04_0656	42
CLV04_2445	42
CLV04_1976	42
CLV04_0315	42
CLV04_3178	16
CLV04_3501	16
CLV04_1420	16
CLV04_1046	16
CLV04_0259	16
CLV04_2315	16
CLV04_3328	16
CLV04_3532	16
CLV04_1950	16
CLV04_2494	16
CLV04_2556	16
CLV04_4175	16
CLV04_3946	16
CLV04_4081	16
CLV04_3492	16
CLV04_1536	16
CLV04_3240	16
CLV04_4272	16
CLV04_3362	16
CLV04_3511	16
CLV04_2710	16
CLV04_3535	16
CLV04_2036	16
CLV04_0049	16
CLV04_0082	16
CLV04_1449	16
CLV04_2806	16
CLV04_3586	16
CLV04_3860	16
CLV04_3499	16
CLV04_1109	16
CLV04_0274	16
CLV04_4467	16
CLV04_3494	16
CLV04_4468	16
CLV04_1291	16
CLV04_3263	16
CLV04_0248	16
CLV04_3421	16
CLV04_0131	16
CLV04_3221	16
CLV04_2095	16
CLV04_2413	16
CLV04_0465	16
CLV04_3224	16
CLV04_3505	16
CLV04_0447	16
CLV04_0743	16
CLV04_1534	16
CLV04_3502	16
CLV04_4327	16
CLV04_0282	16
CLV04_3496	16
CLV04_3214	16
CLV04_4019	16
CLV04_3218	16
CLV04_2228	16
CLV04_3241	16
CLV04_3371	16
CLV04_1388	16
CLV04_2748	16
CLV04_1833	16
CLV04_3268	16
CLV04_3336	16
CLV04_0444	16
CLV04_3212	16
CLV04_3443	16
CLV04_2811	16
CLV04_1293	16
CLV04_2762	16
CLV04_2838	16
CLV04_1922	16
CLV04_3523	16
CLV04_0202	16
CLV04_0405	16
CLV04_1825	16
CLV04_2451	16
CLV04_1624	16
CLV04_3216	16
CLV04_3760	16
CLV04_2369	16
CLV04_2850	16
CLV04_2162	16
CLV04_3223	16
CLV04_3487	16
CLV04_4100	16
CLV04_3386	16
CLV04_3278	16
CLV04_2813	16
CLV04_2416	16
CLV04_3503	16
CLV04_3215	16
CLV04_3275	16
CLV04_4181	16
CLV04_1535	16
CLV04_3497	16
CLV04_0466	16
CLV04_1189	16
CLV04_1528	16
CLV04_1962	16
CLV04_2256	16
CLV04_2046	16
CLV04_4325	16
CLV04_1617	16
CLV04_4101	16
CLV04_4342	16
CLV04_1129	16
CLV04_3220	16
CLV04_4179	16
CLV04_3408	16
CLV04_3366	16
CLV04_3500	16
CLV04_3262	16
CLV04_3504	16
CLV04_2448	16
CLV04_2652	16
CLV04_2234	16
CLV04_3772	16
CLV04_2199	16
CLV04_3124	16
CLV04_3217	16
CLV04_2812	16
CLV04_1367	16
CLV04_3531	16
CLV04_1499	16
CLV04_4397	16
CLV04_1715	16
CLV04_4343	16
CLV04_0607	16
CLV04_1578	16
CLV04_2084	16
CLV04_3488	16
CLV04_2562	16
CLV04_3870	16
CLV04_0238	15
CLV04_0562	15
CLV04_2202	15
CLV04_3467	15
CLV04_0640	15
CLV04_2895	15
CLV04_2150	15
CLV04_3625	15
CLV04_3810	15
CLV04_0791	15
CLV04_0245	15
CLV04_1134	15
CLV04_4251	15
CLV04_1562	15
CLV04_1419	15
CLV04_1377	15
CLV04_2900	15
CLV04_2426	15
CLV04_3259	15
CLV04_2064	15
CLV04_2115	15
CLV04_1249	15
CLV04_4163	15
CLV04_1366	15
CLV04_1127	15
CLV04_1465	15
CLV04_4224	15
CLV04_2685	15
CLV04_2901	15
CLV04_3661	15
CLV04_1034	15
CLV04_1274	15
CLV04_1239	15
CLV04_1393	15
CLV04_1131	15
CLV04_2065	15
CLV04_3628	15
CLV04_4341	15
CLV04_1427	15
CLV04_4228	15
CLV04_0708	15
CLV04_3381	15
CLV04_1832	15
CLV04_0598	15
CLV04_0895	15
CLV04_0558	15
CLV04_3076	15
CLV04_2927	15
CLV04_3554	15
CLV04_1956	15
CLV04_3854	15
CLV04_0140	15
CLV04_2765	15
CLV04_2250	15
CLV04_1060	15
CLV04_4440	15
CLV04_1276	15
CLV04_2077	15
CLV04_4007	15
CLV04_1551	15
CLV04_3392	15
CLV04_1151	15
CLV04_2483	15
CLV04_0725	15
CLV04_0365	15
CLV04_4168	15
CLV04_1982	15
CLV04_4190	15
CLV04_3244	15
CLV04_1853	15
CLV04_0805	15
CLV04_2586	15
CLV04_3159	15
CLV04_0560	15
CLV04_2732	15
CLV04_4176	15
CLV04_1112	15
CLV04_3198	15
CLV04_3729	15
CLV04_0188	15
CLV04_0855	15
CLV04_1594	15
CLV04_0097	15
CLV04_1960	15
CLV04_3593	15
CLV04_3430	15
CLV04_1954	15
CLV04_2027	15
CLV04_0190	15
CLV04_1292	15
CLV04_4194	15
CLV04_3017	8
CLV04_3348	8
CLV04_0242	8
CLV04_3607	8
CLV04_3987	8
CLV04_0159	8
CLV04_4063	8
CLV04_2726	8
CLV04_1116	8
CLV04_2874	8
CLV04_4104	8
CLV04_2907	8
CLV04_1313	8
CLV04_2736	8
CLV04_2520	8
CLV04_1628	8
CLV04_4000	8
CLV04_0035	8
CLV04_3007	8
CLV04_3763	8
CLV04_2206	8
CLV04_1190	8
CLV04_0854	8
CLV04_0051	8
CLV04_0374	8
CLV04_2433	8
CLV04_3291	8
CLV04_2411	8
CLV04_4059	8
CLV04_0768	8
CLV04_1352	8
CLV04_1814	8
CLV04_2693	8
CLV04_0174	8
CLV04_1327	8
CLV04_4078	8
CLV04_3579	8
CLV04_0199	8
CLV04_1437	8
CLV04_4198	8
CLV04_1682	8
CLV04_3584	8
CLV04_2514	8
CLV04_0207	8
CLV04_0205	8
CLV04_4169	8
CLV04_0389	8
CLV04_3473	8
CLV04_4170	8
CLV04_3972	8
CLV04_1845	8
CLV04_2879	8
CLV04_3882	8
CLV04_1540	8
CLV04_1656	8
CLV04_3601	8
CLV04_4020	8
CLV04_2844	8
CLV04_1813	8
CLV04_4465	8
CLV04_3608	8
CLV04_2880	8
CLV04_1823	8
CLV04_4012	8
CLV04_0130	8
CLV04_0669	8
CLV04_4229	8
CLV04_0754	8
CLV04_4062	8
CLV04_0801	8
CLV04_0677	8
CLV04_0597	8
CLV04_3525	8
CLV04_3913	8
CLV04_2506	8
CLV04_3064	8
CLV04_3834	8
CLV04_1999	8
CLV04_1844	8
CLV04_1521	8
CLV04_0306	8
CLV04_2700	8
CLV04_4009	8
CLV04_2376	8
CLV04_3723	8
CLV04_2044	8
CLV04_0385	8
CLV04_1907	8
CLV04_0749	8
CLV04_4065	8
CLV04_3953	29
CLV04_1125	29
CLV04_0470	29
CLV04_3403	29
CLV04_3848	29
CLV04_1861	29
CLV04_0927	29
CLV04_3011	29
CLV04_2214	29
CLV04_4002	29
CLV04_0788	29
CLV04_2428	29
CLV04_1157	29
CLV04_3697	29
CLV04_3852	29
CLV04_1167	29
CLV04_2066	29
CLV04_0153	29
CLV04_3968	29
CLV04_2163	29
CLV04_2508	29
CLV04_2890	29
CLV04_1943	29
CLV04_0970	29
CLV04_0489	29
CLV04_1974	29
CLV04_1341	29
CLV04_1802	29
CLV04_2948	29
CLV04_3849	29
CLV04_2979	29
CLV04_0481	29
CLV04_0569	29
CLV04_2425	29
CLV04_2067	29
CLV04_3229	29
CLV04_1193	29
CLV04_2130	29
CLV04_0485	29
CLV04_1873	29
CLV04_3851	29
CLV04_0772	29
CLV04_3624	29
CLV04_0637	29
CLV04_1863	29
CLV04_0847	29
CLV04_0918	29
CLV04_0492	29
CLV04_4049	29
CLV04_2110	29
CLV04_0901	29
CLV04_2584	29
CLV04_3775	29
CLV04_0654	29
CLV04_0974	29
CLV04_2821	29
CLV04_1862	29
CLV04_0138	29
CLV04_2143	29
CLV04_0488	29
CLV04_1946	29
CLV04_2128	29
CLV04_2936	29
CLV04_4326	29
CLV04_3850	29
CLV04_0487	29
CLV04_1645	29
CLV04_4045	29
CLV04_0363	29
CLV04_3865	29
CLV04_0483	29
CLV04_1669	29
CLV04_0216	29
CLV04_0494	29
CLV04_1923	29
CLV04_0214	29
CLV04_1554	29
CLV04_0484	29
CLV04_2910	29
CLV04_1609	29
CLV04_3415	29
CLV04_2423	29
CLV04_2427	29
CLV04_0653	29
CLV04_0972	29
CLV04_0105	29
CLV04_0490	29
CLV04_3845	29
CLV04_4068	29
CLV04_2429	3
CLV04_0493	3
CLV04_4333	3
CLV04_1154	3
CLV04_4321	3
CLV04_1858	3
CLV04_2431	3
CLV04_0486	3
CLV04_3137	3
CLV04_4334	3
CLV04_1859	3
CLV04_0482	3
CLV04_0917	3
CLV04_4331	3
CLV04_4335	3
CLV04_1096	3
CLV04_1261	3
CLV04_2977	3
CLV04_4322	3
CLV04_2061	3
CLV04_1860	3
CLV04_3438	3
CLV04_3847	3
CLV04_0760	50
CLV04_3872	50
CLV04_1623	50
CLV04_3404	50
CLV04_0609	50
CLV04_1306	50
CLV04_4222	50
CLV04_1766	50
CLV04_0608	50
CLV04_0774	50
CLV04_2707	50
CLV04_2877	50
CLV04_2881	50
CLV04_4422	50
CLV04_3161	50
CLV04_1351	50
CLV04_1305	50
CLV04_1177	50
CLV04_1836	50
CLV04_4164	50
CLV04_1646	50
CLV04_1176	50
CLV04_3602	39
CLV04_3588	39
CLV04_0883	39
CLV04_1781	39
CLV04_1970	39
CLV04_0089	39
CLV04_0973	39
CLV04_1891	39
CLV04_3587	39
CLV04_3213	39
CLV04_1608	39
CLV04_2400	39
CLV04_0594	39
CLV04_4300	39
CLV04_0453	39
CLV04_2638	39
CLV04_1484	39
CLV04_2614	39
CLV04_1053	39
CLV04_2566	37
CLV04_3233	37
CLV04_1648	37
CLV04_0668	37
CLV04_3235	37
CLV04_4171	37
CLV04_3238	37
CLV04_0965	37
CLV04_3236	37
CLV04_0824	37
CLV04_4309	37
CLV04_2616	37
CLV04_3516	37
CLV04_3512	7
CLV04_2968	7
CLV04_1411	7
CLV04_3398	7
CLV04_0318	7
CLV04_4073	7
CLV04_2486	7
CLV04_0404	7
CLV04_1099	7
CLV04_4072	7
CLV04_4075	7
CLV04_3517	7
CLV04_0867	7
CLV04_0128	119
CLV04_0228	119
CLV04_4189	119
CLV04_0020	119
CLV04_4147	119
CLV04_0227	119
CLV04_0588	119
CLV04_0707	119
CLV04_1051	119
CLV04_1674	119
CLV04_2103	119
CLV04_1706	119
CLV04_0672	5
CLV04_1707	5
CLV04_0735	5
CLV04_3559	5
CLV04_0108	5
CLV04_0605	5
CLV04_4304	5
CLV04_0859	5
CLV04_0504	5
CLV04_3776	5
CLV04_4191	5
CLV04_3481	5
CLV04_0002	71
CLV04_0697	71
CLV04_2476	71
CLV04_3449	71
CLV04_4239	71
CLV04_2484	71
CLV04_2200	71
CLV04_3645	71
CLV04_2015	71
CLV04_3277	71
CLV04_2045	71
CLV04_3211	40
CLV04_4425	40
CLV04_2668	40
CLV04_4086	40
CLV04_3234	40
CLV04_2165	40
CLV04_0971	40
CLV04_0949	40
CLV04_0196	40
CLV04_0472	40
CLV04_0455	40
CLV04_4336	30
CLV04_3199	30
CLV04_3402	30
CLV04_3287	30
CLV04_3640	30
CLV04_1170	30
CLV04_4459	30
CLV04_4458	30
CLV04_1364	30
CLV04_2370	30
CLV04_1439	173
CLV04_0756	173
CLV04_0414	173
CLV04_3447	173
CLV04_4293	173
CLV04_0762	173
CLV04_0998	173
CLV04_1251	173
CLV04_0087	173
CLV04_1399	169
CLV04_1020	169
CLV04_3369	169
CLV04_0711	169
CLV04_1969	169
CLV04_0222	169
CLV04_1019	169
CLV04_4296	169
CLV04_1011	169
CLV04_3140	44
CLV04_1750	44
CLV04_1749	44
CLV04_0364	44
CLV04_1135	44
CLV04_4117	44
CLV04_2280	44
CLV04_1132	44
CLV04_3515	44
CLV04_0823	184
CLV04_2331	184
CLV04_2729	184
CLV04_0304	184
CLV04_0366	184
CLV04_2971	184
CLV04_4243	184
CLV04_0266	184
CLV04_1492	91
CLV04_1230	91
CLV04_2507	91
CLV04_2090	91
CLV04_1567	91
CLV04_0200	91
CLV04_3113	91
CLV04_3455	91
CLV04_2449	259
CLV04_1606	259
CLV04_4319	259
CLV04_1015	259
CLV04_1901	259
CLV04_2644	259
CLV04_1607	259
CLV04_1704	212
CLV04_2135	212
CLV04_0675	212
CLV04_4349	212
CLV04_1944	212
CLV04_0440	212
CLV04_1829	212
CLV04_1160	109
CLV04_0635	109
CLV04_2265	109
CLV04_1489	109
CLV04_3099	109
CLV04_1875	109
CLV04_1790	109
CLV04_0421	104
CLV04_2534	104
CLV04_2832	104
CLV04_1847	104
CLV04_2294	104
CLV04_4365	104
CLV04_3726	104
CLV04_2882	38
CLV04_4315	38
CLV04_4099	38
CLV04_3228	38
CLV04_3231	38
CLV04_3225	38
CLV04_4076	38
CLV04_0835	113
CLV04_0829	113
CLV04_4285	113
CLV04_3433	113
CLV04_2167	113
CLV04_1762	113
CLV04_3583	17
CLV04_0246	17
CLV04_4121	17
CLV04_3261	17
CLV04_1324	17
CLV04_3615	17
CLV04_1055	277
CLV04_4212	277
CLV04_1058	277
CLV04_4332	277
CLV04_2273	277
CLV04_0849	175
CLV04_2195	175
CLV04_3103	175
CLV04_0964	175
CLV04_0856	175
CLV04_1182	156
CLV04_3400	156
CLV04_0263	156
CLV04_2361	156
CLV04_1407	156
CLV04_3025	152
CLV04_0098	152
CLV04_1652	152
CLV04_1281	152
CLV04_2243	152
CLV04_0631	143
CLV04_2887	143
CLV04_3759	143
CLV04_1100	143
CLV04_1339	143
CLV04_0142	135
CLV04_2170	135
CLV04_4279	135
CLV04_1444	135
CLV04_2746	135
CLV04_1094	131
CLV04_1511	131
CLV04_3139	131
CLV04_4469	131
CLV04_4183	131
CLV04_1153	127
CLV04_2715	127
CLV04_3839	127
CLV04_1548	127
CLV04_1002	127
CLV04_4108	125
CLV04_1557	125
CLV04_1555	125
CLV04_0661	125
CLV04_0122	125
CLV04_1765	112
CLV04_0408	112
CLV04_3144	112
CLV04_0409	112
CLV04_2271	112
CLV04_0395	106
CLV04_2956	106
CLV04_3673	106
CLV04_2714	106
CLV04_1840	106
CLV04_1226	105
CLV04_3816	105
CLV04_1843	105
CLV04_2085	105
CLV04_2076	105
CLV04_3940	51
CLV04_2561	51
CLV04_3469	51
CLV04_2869	51
CLV04_0694	51
CLV04_1398	32
CLV04_3372	32
CLV04_2883	32
CLV04_3374	32
CLV04_3373	32
CLV04_4406	2
CLV04_4455	2
CLV04_1186	2
CLV04_0670	2
CLV04_4504	2
CLV04_2255	257
CLV04_3393	257
CLV04_0236	257
CLV04_3395	257
CLV04_4485	253
CLV04_0017	253
CLV04_4492	253
CLV04_0015	253
CLV04_0177	239
CLV04_0115	239
CLV04_1155	239
CLV04_2192	239
CLV04_0313	224
CLV04_0312	224
CLV04_2320	224
CLV04_2319	224
CLV04_0080	219
CLV04_0391	219
CLV04_2415	219
CLV04_0390	219
CLV04_0352	187
CLV04_0792	187
CLV04_0353	187
CLV04_2356	187
CLV04_0771	161
CLV04_3829	161
CLV04_3859	161
CLV04_1082	161
CLV04_1553	126
CLV04_3665	126
CLV04_2923	126
CLV04_1113	126
CLV04_1857	122
CLV04_2141	122
CLV04_0401	122
CLV04_1626	122
CLV04_2050	94
CLV04_3298	94
CLV04_3158	94
CLV04_0966	94
CLV04_3536	67
CLV04_2632	67
CLV04_2542	67
CLV04_2253	67
CLV04_2779	55
CLV04_3939	55
CLV04_0288	55
CLV04_3352	55
CLV04_2021	49
CLV04_3004	49
CLV04_2899	49
CLV04_4173	49
CLV04_3489	24
CLV04_1729	24
CLV04_4414	24
CLV04_0554	24
CLV04_4363	19
CLV04_2230	19
CLV04_3564	19
CLV04_2335	19
CLV04_1045	310
CLV04_3694	310
CLV04_0331	310
CLV04_0072	251
CLV04_2641	251
CLV04_2134	251
CLV04_0321	245
CLV04_0127	245
CLV04_0048	245
CLV04_4260	243
CLV04_0145	243
CLV04_1632	243
CLV04_0154	241
CLV04_0291	241
CLV04_2120	241
CLV04_0201	236
CLV04_0206	236
CLV04_1539	236
CLV04_0252	228
CLV04_1657	228
CLV04_1375	228
CLV04_0169	225
CLV04_0309	225
CLV04_3551	225
CLV04_0338	223
CLV04_0339	223
CLV04_3468	223
CLV04_2160	222
CLV04_0344	222
CLV04_0208	222
CLV04_0416	217
CLV04_0871	217
CLV04_1880	217
CLV04_0437	214
CLV04_0624	214
CLV04_2997	214
CLV04_2485	204
CLV04_0502	204
CLV04_2773	204
CLV04_2285	179
CLV04_0893	179
CLV04_1831	179
CLV04_0999	172
CLV04_3416	172
CLV04_1161	172
CLV04_4462	170
CLV04_1017	170
CLV04_2750	170
CLV04_0864	168
CLV04_2033	168
CLV04_1022	168
CLV04_1092	159
CLV04_0806	159
CLV04_3992	159
CLV04_1202	155
CLV04_1440	155
CLV04_3307	155
CLV04_2032	153
CLV04_1461	153
CLV04_1273	153
CLV04_1289	149
CLV04_1816	149
CLV04_3098	149
CLV04_1396	139
CLV04_0033	139
CLV04_1622	139
CLV04_1730	117
CLV04_3742	117
CLV04_3844	117
CLV04_2489	98
CLV04_1458	98
CLV04_1993	98
CLV04_2649	97
CLV04_0407	97
CLV04_1995	97
CLV04_3338	95
CLV04_2800	95
CLV04_2014	95
CLV04_0173	84
CLV04_2254	84
CLV04_3820	84
CLV04_2307	82
CLV04_0457	82
CLV04_2854	82
CLV04_2392	77
CLV04_4250	77
CLV04_1361	77
CLV04_3556	76
CLV04_3432	76
CLV04_2395	76
CLV04_0784	72
CLV04_3687	72
CLV04_2461	72
CLV04_2531	70
CLV04_0211	70
CLV04_2702	70
CLV04_1424	68
CLV04_4038	68
CLV04_2631	68
CLV04_2648	64
CLV04_2817	64
CLV04_1867	64
CLV04_1968	60
CLV04_2709	60
CLV04_3966	60
CLV04_2737	59
CLV04_0989	59
CLV04_2912	59
CLV04_2749	58
CLV04_1076	58
CLV04_3959	58
CLV04_3101	56
CLV04_1320	56
CLV04_2761	56
CLV04_0976	54
CLV04_4148	54
CLV04_2831	54
CLV04_3656	47
CLV04_2928	47
CLV04_4032	47
CLV04_3135	45
CLV04_3351	45
CLV04_0553	45
CLV04_1538	36
CLV04_4226	36
CLV04_3246	36
CLV04_2509	35
CLV04_3267	35
CLV04_3266	35
CLV04_3514	33
CLV04_3353	33
CLV04_1480	33
CLV04_3459	26
CLV04_4449	26
CLV04_1755	26
CLV04_4041	21
CLV04_0037	21
CLV04_3541	21
CLV04_3867	10
CLV04_1114	10
CLV04_4409	10
CLV04_1422	348
CLV04_4264	348
CLV04_0192	318
CLV04_1868	318
CLV04_4219	273
CLV04_4281	273
CLV04_1187	262
CLV04_0247	262
CLV04_0648	255
CLV04_0006	255
CLV04_0184	254
CLV04_0013	254
CLV04_0061	252
CLV04_2296	252
CLV04_0332	250
CLV04_0078	250
CLV04_2558	249
CLV04_0099	249
CLV04_0101	248
CLV04_3428	248
CLV04_0102	247
CLV04_1854	247
CLV04_0107	246
CLV04_1817	246
CLV04_0132	244
CLV04_3735	244
CLV04_0147	242
CLV04_3553	242
CLV04_3426	240
CLV04_0171	240
CLV04_0459	238
CLV04_0191	238
CLV04_0194	237
CLV04_0193	237
CLV04_0212	235
CLV04_0209	235
CLV04_2456	234
CLV04_0210	234
CLV04_0221	233
CLV04_0908	233
CLV04_0230	232
CLV04_2127	232
CLV04_0232	231
CLV04_1739	231
CLV04_3420	230
CLV04_0233	230
CLV04_1558	229
CLV04_0240	229
CLV04_4310	227
CLV04_0264	227
CLV04_3715	226
CLV04_0267	226
CLV04_0376	221
CLV04_2795	221
CLV04_0379	220
CLV04_2482	220
CLV04_0410	218
CLV04_2495	218
CLV04_0426	216
CLV04_1821	216
CLV04_0436	215
CLV04_1168	215
CLV04_0439	213
CLV04_1881	213
CLV04_0441	211
CLV04_0676	211
CLV04_2805	210
CLV04_0445	210
CLV04_1549	209
CLV04_0450	209
CLV04_0454	208
CLV04_2917	208
CLV04_0460	207
CLV04_2450	207
CLV04_0461	206
CLV04_4317	206
CLV04_0463	205
CLV04_3621	205
CLV04_0506	203
CLV04_3075	203
CLV04_0551	202
CLV04_2454	202
CLV04_1615	201
CLV04_0555	201
CLV04_0556	200
CLV04_1195	200
CLV04_0579	199
CLV04_1067	199
CLV04_0584	198
CLV04_4306	198
CLV04_0602	197
CLV04_1330	197
CLV04_3273	196
CLV04_0630	196
CLV04_2598	195
CLV04_0636	195
CLV04_0641	194
CLV04_3671	194
CLV04_3131	193
CLV04_0651	193
CLV04_0671	192
CLV04_2132	192
CLV04_0683	191
CLV04_4316	191
CLV04_4109	190
CLV04_0689	190
CLV04_0719	189
CLV04_1378	189
CLV04_0777	188
CLV04_1885	188
CLV04_2035	186
CLV04_0799	186
CLV04_0812	185
CLV04_2372	185
CLV04_0832	183
CLV04_4291	183
CLV04_0841	182
CLV04_1573	182
CLV04_0843	181
CLV04_1985	181
CLV04_0866	180
CLV04_4022	180
CLV04_0903	178
CLV04_1778	178
CLV04_1213	177
CLV04_0912	177
CLV04_2604	176
CLV04_0941	176
CLV04_0988	174
CLV04_4126	174
CLV04_1012	171
CLV04_3292	171
CLV04_1024	167
CLV04_1023	167
CLV04_1774	166
CLV04_1030	166
CLV04_1059	165
CLV04_2986	165
CLV04_1062	164
CLV04_3518	164
CLV04_1072	163
CLV04_3350	163
CLV04_1077	162
CLV04_3724	162
CLV04_3486	160
CLV04_1091	160
CLV04_1093	158
CLV04_3080	158
CLV04_1178	157
CLV04_3109	157
CLV04_1218	154
CLV04_4227	154
CLV04_3021	151
CLV04_1283	151
CLV04_1288	150
CLV04_3686	150
CLV04_1297	148
CLV04_2055	148
CLV04_1299	147
CLV04_4256	147
CLV04_4157	146
CLV04_1314	146
CLV04_4137	145
CLV04_1323	145
CLV04_1329	144
CLV04_2048	144
CLV04_1368	142
CLV04_1658	142
CLV04_3809	141
CLV04_1390	141
CLV04_2833	140
CLV04_1391	140
CLV04_2814	138
CLV04_1397	138
CLV04_1414	137
CLV04_2176	137
CLV04_2510	136
CLV04_1433	136
CLV04_2663	134
CLV04_1467	134
CLV04_3340	133
CLV04_1468	133
CLV04_1498	132
CLV04_2383	132
CLV04_1524	130
CLV04_3305	130
CLV04_1532	129
CLV04_4141	129
CLV04_1547	128
CLV04_2522	128
CLV04_2643	124
CLV04_1560	124
CLV04_2555	123
CLV04_1603	123
CLV04_1651	121
CLV04_2213	121
CLV04_1654	120
CLV04_3460	120
CLV04_1692	118
CLV04_4249	118
CLV04_1780	116
CLV04_1737	116
CLV04_1740	115
CLV04_2357	115
CLV04_1747	114
CLV04_2532	114
CLV04_2183	111
CLV04_1771	111
CLV04_1787	110
CLV04_3521	110
CLV04_1804	108
CLV04_2299	108
CLV04_1839	107
CLV04_1838	107
CLV04_3435	103
CLV04_1870	103
CLV04_1878	102
CLV04_3795	102
CLV04_1947	101
CLV04_4027	101
CLV04_1965	100
CLV04_2108	100
CLV04_1978	99
CLV04_2267	99
CLV04_2007	96
CLV04_3623	96
CLV04_2056	93
CLV04_4201	93
CLV04_3243	92
CLV04_2086	92
CLV04_2093	90
CLV04_3552	90
CLV04_2119	89
CLV04_2600	89
CLV04_4391	88
CLV04_2144	88
CLV04_2223	87
CLV04_2224	87
CLV04_3823	86
CLV04_2227	86
CLV04_2244	85
CLV04_4034	85
CLV04_2301	83
CLV04_3339	83
CLV04_2316	81
CLV04_3337	81
CLV04_2321	80
CLV04_2326	80
CLV04_3434	79
CLV04_2333	79
CLV04_2374	78
CLV04_4017	78
CLV04_2430	75
CLV04_3666	75
CLV04_4047	74
CLV04_2434	74
CLV04_2457	73
CLV04_3965	73
CLV04_2609	69
CLV04_4353	69
CLV04_4259	66
CLV04_2639	66
CLV04_2865	65
CLV04_2646	65
CLV04_3908	63
CLV04_2654	63
CLV04_2943	62
CLV04_2659	62
CLV04_4207	61
CLV04_2705	61
CLV04_3183	57
CLV04_2760	57
CLV04_3364	53
CLV04_2849	53
CLV04_2857	52
CLV04_3637	52
CLV04_2914	48
CLV04_3384	48
CLV04_2998	46
CLV04_3577	46
CLV04_3157	43
CLV04_4138	43
CLV04_3881	41
CLV04_3203	41
CLV04_3284	34
CLV04_3276	34
CLV04_4427	31
CLV04_3385	31
CLV04_3450	28
CLV04_3437	28
CLV04_3558	27
CLV04_3439	27
CLV04_3475	25
CLV04_3716	25
CLV04_3508	23
CLV04_4024	23
CLV04_3526	22
CLV04_4405	22
CLV04_3549	20
CLV04_3704	20
CLV04_3566	18
CLV04_4001	18
CLV04_3858	14
CLV04_3649	14
CLV04_3822	13
CLV04_3662	13
CLV04_3699	12
CLV04_3897	12
CLV04_3771	11
CLV04_4430	11
CLV04_4284	9
CLV04_3950	9
CLV04_1379	563
CLV04_4085	558
CLV04_0406	547
CLV04_3696	542
CLV04_3230	540
CLV04_3555	531
CLV04_1564	528
CLV04_3996	514
CLV04_0837	489
CLV04_2886	486
CLV04_2591	485
CLV04_4450	479
CLV04_2187	470
CLV04_2129	455
CLV04_0091	454
CLV04_4050	438
CLV04_3620	426
CLV04_1580	424
CLV04_0273	420
CLV04_4159	416
CLV04_0241	401
CLV04_0067	400
[truncated: 45 more rows]

## Sheet: Cs_modulesGOenrich_BtCsnetwork
Cs glayClust modules from BtCs Network
glayClustModule	GO enrichment category	P-value	Q-value	Total genes part of GO category enriched in module	Total genes part of GO category in entire network	Genes
6	Structural constituent of ribosome	1.037e-34	3.2146e-32	38/213 17.8%	49/2837 1.7%	CLV04_3052 CLV04_3053 CLV04_3055 CLV04_3056 CLV04_3034 CLV04_3057 CLV04_3035 CLV04_3058 CLV04_3070 CLV04_3071 CLV04_1690 CLV04_3050 CLV04_3193 CLV04_3051 CLV04_3073 CLV04_3038 CLV04_1619 CLV04_3041 CLV04_3063 CLV04_3042 CLV04_3065 CLV04_3045 CLV04_3046 CLV04_3047 CLV04_3069 CLV04_3048 CLV04_1585 CLV04_2010 CLV04_3060 CLV04_3061 CLV04_3062 CLV04_0358 CLV04_1588 CLV04_1642 CLV04_1586 CLV04_3049 CLV…
1	Acetyl-CoA carboxylase activity	0.00038075	0.057169	3/132 2.2%	4/2837 0.1%	CLV04_1138 CLV04_3406 CLV04_3407
4	Metal ion binding	0.00034374	0.073216	17/113 15.0%	172/2837 6.0%	CLV04_4340 CLV04_3245 CLV04_0272 CLV04_2054 CLV04_1050 CLV04_4030 CLV04_1613 CLV04_0666 CLV04_1421 CLV04_1773 CLV04_1597 CLV04_3678 CLV04_2941 CLV04_3702 CLV04_3658 CLV04_1957 CLV04_1979
42	Hydrolase activity	0.020504	0.12509	8/102 7.8%	96/2837 3.3%	CLV04_2407 CLV04_3949 CLV04_2670 CLV04_0278 CLV04_2445 CLV04_3202 CLV04_3741 CLV04_2984
16	Tricarboxylic acid cycle	9.272e-10	1.3259e-07	9/91 9.8%	18/2837 0.6%	CLV04_3492 CLV04_3494 CLV04_3496 CLV04_3497 CLV04_3499 CLV04_3500 CLV04_3501 CLV04_3504 CLV04_3505
15	Catalytic activity	0.024473	0.10679	4/60 6.6%	53/2837 1.8%	CLV04_4341 CLV04_1853 CLV04_0598 CLV04_0188
8	Nucleic acid binding	0.022685	0.10801	3/65 4.6%	27/2837 0.9%	CLV04_1521 CLV04_1540 CLV04_3987
29	Antibiotic biosynthetic process	0.00063788	0.034486	8/59 13.5%	95/2837 3.3%	CLV04_3849 CLV04_0654 CLV04_0653 CLV04_3850 CLV04_0494 CLV04_0927 CLV04_0492 CLV04_3848
3	Protein transport	1.2801e-07	3.4562e-06	5/17 29.4%	23/2837 0.8%	CLV04_4321 CLV04_4333 CLV04_4322 CLV04_4334 CLV04_4335
50	ATP binding	0.086623	0.14798	4/17 23.5%	289/2837 10.1%	CLV04_2707 CLV04_1623 CLV04_3872 CLV04_0609

## Sheet: Bt_genesFromBtPsNetwork
B. thailandensis loci and corresponding modules from BtPs network
Locus	glayClustModule
BTH_I1478	24
BTH_II2141	24
BTH_I3048	24
BTH_II0340	24
BTH_I2118	24
BTH_I0220	24
BTH_I2599	24
BTH_II2243	24
BTH_II2142	24
BTH_I1445	24
BTH_I0453	24
BTH_I2333	24
BTH_I3064	24
BTH_I1555	24
BTH_I3080	24
BTH_I2591	24
BTH_I1139	24
BTH_I1661	24
BTH_II1821	24
BTH_I3076	24
BTH_II0394	24
BTH_II0704	24
BTH_I2563	24
BTH_I0585	24
BTH_II1146	24
BTH_II1882	24
BTH_I0297	24
BTH_I2590	24
BTH_II2068	24
BTH_II2149	24
BTH_I2269	24
BTH_I0641	24
BTH_I0193	24
BTH_I0269	24
BTH_II0575	24
BTH_II0580	24
BTH_I2038	24
BTH_I0839	24
BTH_I3073	24
BTH_I3044	24
BTH_II0649	24
BTH_II2138	24
BTH_I2576	24
BTH_I2172	24
BTH_I2813	24
BTH_II1831	24
BTH_I1530	24
BTH_I1137	24
BTH_II1640	24
BTH_I1152	24
BTH_II1938	24
BTH_II1136	24
BTH_I1469	24
BTH_II0654	24
BTH_I1091	24
BTH_I3002	24
BTH_I1585	24
BTH_I0168	24
BTH_I2450	24
BTH_I0151	24
BTH_I2188	24
BTH_I3042	24
BTH_I1577	24
BTH_I0150	24
BTH_I3310	24
BTH_I0664	24
BTH_I2048	24
BTH_I0540	24
BTH_I0858	24
BTH_II0101	24
BTH_I3051	24
BTH_I1064	24
BTH_I1548	24
BTH_I2899	24
BTH_I2482	24
BTH_II0492	24
BTH_I2804	24
BTH_I0560	24
BTH_II0782	24
BTH_I0473	24
BTH_II1827	24
BTH_I3311	24
BTH_II0688	24
BTH_I2136	24
BTH_I3195	24
BTH_II1401	24
BTH_II1564	24
BTH_I2553	24
BTH_II1209	24
BTH_I3079	24
BTH_I0125	24
BTH_I2912	24
BTH_I1431	24
BTH_I3313	24
BTH_II0590	24
BTH_II1327	24
BTH_I3000	24
BTH_I2997	24
BTH_I1883	24
BTH_I1029	24
BTH_II0274	24
BTH_I2276	24
BTH_I2467	24
BTH_I1234	24
BTH_II1619	24
BTH_I2555	24
BTH_II2170	24
BTH_I2744	24
BTH_II0029	24
BTH_I0974	24
BTH_II2285	24
BTH_I2501	24
BTH_II0296	24
BTH_I3312	24
BTH_II2207	24
BTH_I3025	24
BTH_I3013	24
BTH_II0091	24
BTH_I3077	24
BTH_I3053	24
BTH_I1569	24
BTH_I1073	24
BTH_II1099	24
BTH_I0477	24
BTH_I2465	24
BTH_I1951	24
BTH_I3115	24
BTH_I2056	24
BTH_I3318	24
BTH_I2511	24
BTH_I0739	24
BTH_I2416	24
BTH_II2139	24
BTH_II0230	24
BTH_I2421	24
BTH_II0945	24
BTH_I2058	24
BTH_II1623	24
BTH_I1749	24
BTH_I1233	24
BTH_II2031	24
BTH_II2171	24
BTH_I1148	24
BTH_I2028	24
BTH_I1950	24
BTH_I1518	24
BTH_II0007	24
BTH_I0624	24
BTH_I2081	24
BTH_I0427	24
BTH_I1928	24
BTH_II1595	24
BTH_I0814	24
BTH_I1714	24
BTH_I2781	24
BTH_II1820	24
BTH_II0634	24
BTH_I2060	24
BTH_I2975	24
BTH_I3008	24
BTH_II2079	24
BTH_II1265	24
BTH_I0886	24
BTH_I2163	24
BTH_I0538	24
BTH_I1282	24
BTH_I1338	24
BTH_I0791	24
BTH_I2516	24
BTH_II1618	24
BTH_I0015	24
BTH_I2231	24
BTH_I0646	24
BTH_II0818	24
BTH_II1262	24
BTH_I2498	24
BTH_I1475	24
BTH_II2279	24
BTH_I2924	24
BTH_II0028	24
BTH_II1646	24
BTH_I0900	24
BTH_I2910	24
BTH_I1729	24
BTH_II0570	24
BTH_II0501	24
BTH_I3308	24
BTH_II0530	24
BTH_I2889	24
BTH_I2888	24
BTH_I0435	24
BTH_I0940	24
BTH_I1332	24
BTH_I1273	24
BTH_I2518	24
BTH_I1933	24
BTH_I2661	24
BTH_II1261	24
BTH_II2077	24
BTH_I2920	24
BTH_II0001	24
BTH_I2449	24
BTH_I1434	24
BTH_I2613	24
BTH_I1044	24
BTH_I0294	24
BTH_II2102	24
BTH_II1833	24
BTH_I0141	24
BTH_I2417	24
BTH_II0672	24
BTH_II2025	24
BTH_II0799	24
BTH_I0075	24
BTH_I1718	24
BTH_I1923	24
BTH_I1826	24
BTH_I2099	24
BTH_II1260	24
BTH_II2327	24
BTH_I1624	24
BTH_I1220	24
BTH_I2177	24
BTH_I3155	24
BTH_II0635	24
BTH_I2742	24
BTH_I1383	24
BTH_II1998	24
BTH_I3320	24
BTH_I1751	24
BTH_II0555	24
BTH_I2261	24
BTH_I0344	24
BTH_I0500	24
BTH_I1426	24
BTH_I2182	24
BTH_I1468	24
BTH_I1984	24
BTH_I2407	24
BTH_I0647	24
BTH_II2200	24
BTH_I1650	24
BTH_I2806	24
BTH_II0568	24
BTH_I0575	24
BTH_I0854	24
BTH_I0855	24
BTH_I0823	24
BTH_II1823	24
BTH_I2843	24
BTH_I3290	24
BTH_II1204	24
BTH_I2207	24
BTH_II0366	24
BTH_II0652	24
BTH_I1277	24
BTH_II1371	24
BTH_I2592	24
BTH_I0888	24
BTH_I3237	24
BTH_I1734	24
BTH_I0183	24
BTH_I3160	24
BTH_II1616	24
BTH_I3045	24
BTH_I2827	24
BTH_II0864	24
BTH_I1728	24
BTH_I3078	24
BTH_I1295	24
BTH_I0469	24
BTH_I1336	24
BTH_II0669	24
BTH_I3225	24
BTH_II2023	24
BTH_I0192	24
BTH_I2780	24
BTH_II0615	24
BTH_I1859	24
BTH_I3072	24
BTH_I3049	24
BTH_I1207	24
BTH_I3043	24
BTH_I2985	24
BTH_II0701	24
BTH_I2589	24
BTH_I1046	24
BTH_I2857	24
BTH_I2176	24
BTH_I1579	24
BTH_I1432	24
BTH_II2136	24
BTH_II0459	24
BTH_I1536	24
BTH_I0290	24
BTH_II2300	24
BTH_II1819	24
BTH_II1123	24
BTH_I1620	24
BTH_I3060	24
BTH_II2148	24
BTH_II1923	24
BTH_I1039	24
BTH_II0003	24
BTH_I0356	24
BTH_I0873	24
BTH_II1517	24
BTH_I2594	24
BTH_I1893	24
BTH_I3317	24
BTH_II2130	24
BTH_II0238	24
BTH_I1318	24
BTH_II0077	24
BTH_I1050	24
BTH_I2988	24
BTH_II0800	24
BTH_I2252	24
BTH_I2996	24
BTH_II1263	24
BTH_I2232	24
BTH_I1063	24
BTH_II1808	24
BTH_I3068	24
BTH_I2512	24
BTH_II0679	24
BTH_I0887	24
BTH_II0664	24
BTH_I0354	24
BTH_II0565	24
BTH_I2500	24
BTH_I3235	24
BTH_I1327	24
BTH_II1379	24
BTH_I3334	24
BTH_I3084	24
BTH_II1926	24
BTH_I2030	24
BTH_I2179	24
BTH_I1072	24
BTH_I1015	24
BTH_II0063	24
BTH_II0050	24
BTH_I2658	24
BTH_I1129	24
BTH_I2575	24
BTH_I3238	24
BTH_II0572	24
BTH_II1829	24
BTH_I2667	24
BTH_I0608	24
BTH_I0766	24
BTH_I1598	24
BTH_I2973	24
BTH_II1622	24
BTH_II0554	24
BTH_I2526	24
BTH_I0848	24
BTH_I2079	24
BTH_II0237	24
BTH_I2418	24
BTH_I1534	24
BTH_I1380	24
BTH_I0343	24
BTH_II1449	24
BTH_I1556	24
BTH_II0582	24
BTH_I1594	24
BTH_II1140	24
BTH_I2284	24
BTH_II1715	24
BTH_I0156	24
BTH_II0234	24
BTH_II0566	24
BTH_I2427	24
BTH_I2303	24
BTH_II1203	24
BTH_II1369	24
BTH_I1939	24
BTH_I2053	24
BTH_I1471	24
BTH_I1708	24
BTH_I2027	24
BTH_II1523	24
BTH_I0428	24
BTH_I2181	24
BTH_I0037	24
BTH_I1211	24
BTH_II1621	24
BTH_I2234	24
BTH_II2131	24
BTH_I1836	24
BTH_I2199	24
BTH_I2546	24
BTH_I0419	24
BTH_I2371	24
BTH_I1240	24
BTH_I0074	24
BTH_II1185	24
BTH_II1620	24
BTH_II1268	24
BTH_II1836	24
BTH_I1219	24
BTH_II0254	24
BTH_I1330	24
BTH_I0076	24
BTH_II2181	24
BTH_I2560	24
BTH_I1712	24
BTH_I3307	24
BTH_II1687	24
BTH_I1379	24
BTH_II1824	24
BTH_I0676	24
BTH_I2840	24
BTH_I2425	24
BTH_I0833	24
BTH_II1717	24
BTH_I3065	24
BTH_I2213	24
BTH_I1278	24
BTH_I2831	24
BTH_I2221	24
BTH_I0780	24
BTH_I0114	24
BTH_I1420	24
BTH_I1665	24
BTH_I2098	24
BTH_I2578	24
BTH_I1228	24
BTH_I0378	24
BTH_I0827	24
BTH_II1124	24
BTH_I0426	24
BTH_I2793	24
BTH_I2633	24
BTH_II2028	24
BTH_I0981	24
BTH_I3190	24
BTH_I2241	24
BTH_I1074	24
BTH_I0735	24
BTH_I1038	24
BTH_I0788	24
BTH_I1663	24
BTH_I3020	24
BTH_II1135	24
BTH_II2308	24
BTH_II1917	24
BTH_I2164	24
BTH_II0089	24
BTH_I2921	24
BTH_I1071	24
BTH_I0856	24
BTH_I1221	24
BTH_I3041	24
BTH_II0002	24
BTH_I1685	24
BTH_I3309	24
BTH_I0792	24
BTH_I0461	24
BTH_I1261	24
BTH_I3063	24
BTH_II0039	24
BTH_I1014	24
BTH_I1400	24
BTH_II0648	24
BTH_I1570	24
BTH_I3047	24
BTH_II1565	24
BTH_I2424	24
BTH_I1866	24
BTH_I0382	24
BTH_I2419	24
BTH_I2426	24
BTH_II2284	24
BTH_I1631	24
BTH_I0387	24
BTH_I0504	24
BTH_I2571	24
BTH_I2737	24
BTH_I0993	24
BTH_I1453	24
BTH_I1235	24
BTH_II1166	24
BTH_I2949	24
BTH_I0988	24
BTH_I0744	24
BTH_I1719	24
BTH_I3265	24
BTH_I3111	24
BTH_I0747	24
BTH_I3286	24
BTH_II1617	24
BTH_II1375	24
BTH_I0375	24
BTH_II0680	24
BTH_I2682	24
BTH_II2150	24
BTH_II0610	24
BTH_I2440	24
BTH_I0502	24
BTH_I1128	24
BTH_II1753	24
BTH_II0687	24
BTH_I1571	24
BTH_I2607	24
BTH_I2161	24
BTH_II0383	24
BTH_I1818	24
BTH_I2180	24
BTH_I3089	24
BTH_I3015	24
BTH_I1070	24
BTH_II1822	24
BTH_II2369	24
BTH_II2140	24
BTH_I1562	24
BTH_I0799	24
BTH_II0214	24
BTH_II0656	24
BTH_I3021	24
BTH_I1062	24
BTH_I2044	24
BTH_I0607	24
BTH_I2974	24
BTH_I1724	24
BTH_II0990	24
BTH_I2130	24
BTH_II0807	24
BTH_I0625	24
BTH_I0174	24
BTH_I3052	24
BTH_I2557	24
BTH_I1101	24
BTH_I1565	24
BTH_I2036	24
BTH_I3322	24
BTH_I0077	24
BTH_I3018	24
BTH_I0550	24
BTH_I2196	24
BTH_II0611	24
BTH_II1953	24
BTH_I0112	24
BTH_II2195	24
BTH_II0618	24
BTH_I0430	24
BTH_II1790	24
BTH_I0875	24
BTH_I2015	24
BTH_II1552	24
BTH_I1716	24
BTH_II2143	24
BTH_I2475	24
BTH_I2608	24
BTH_I1125	24
BTH_I3081	24
BTH_II2166	24
BTH_I0659	24
BTH_I0361	24
BTH_I3014	24
BTH_II2312	24
BTH_I0221	24
BTH_I0776	24
BTH_I0084	24
BTH_I3142	24
BTH_I0115	24
BTH_I2595	24
BTH_II1137	24
BTH_I1578	24
BTH_I2430	24
BTH_I2468	24
BTH_I0587	24
BTH_I2992	24
BTH_I0459	24
BTH_I2601	24
BTH_I0971	24
BTH_I2565	24
BTH_I3056	24
BTH_I1720	24
BTH_I0454	24
BTH_I1638	24
BTH_II0673	24
BTH_II1525	24
BTH_I0751	24
BTH_II0653	24
BTH_I0779	24
BTH_I3106	24
BTH_I1251	24
BTH_I1127	24
BTH_I0505	24
BTH_I0890	24
BTH_I0756	24
BTH_II1791	24
BTH_I1529	24
BTH_I0967	24
BTH_II2021	24
BTH_I2045	24
BTH_I0861	24
BTH_I2275	24
BTH_I1552	24
BTH_I3071	24
BTH_I0901	24
BTH_I1067	24
BTH_I1055	24
BTH_II2022	24
BTH_I1331	24
BTH_I2404	24
BTH_I1066	24
BTH_I3136	24
BTH_II0076	24
BTH_I3059	24
BTH_I0860	24
BTH_I2410	24
BTH_II0661	24
BTH_II0917	24
BTH_I2167	24
BTH_II1323	24
BTH_I1292	24
BTH_I3241	24
BTH_II1258	24
BTH_II1828	24
BTH_I1733	24
BTH_I1547	24
BTH_I1973	24
BTH_I1637	24
BTH_I1056	24
BTH_I3082	24
BTH_I0123	24
BTH_II1205	24
BTH_II0651	24
BTH_I0011	24
BTH_I0660	24
BTH_II1200	24
BTH_I3066	24
BTH_I0088	24
BTH_I1048	24
BTH_I0864	24
BTH_I2297	24
BTH_II0273	24
BTH_I0559	24
BTH_II1830	24
BTH_II1026	24
BTH_II0674	24
BTH_I2415	24
BTH_I2324	24
BTH_I3061	24
BTH_I3319	24
BTH_II1714	24
BTH_II2193	24
BTH_I0069	24
BTH_I0005	24
BTH_II1002	24
BTH_II0528	24
BTH_I2235	24
BTH_I3062	24
BTH_I2593	24
BTH_I2283	24
BTH_I1633	24
BTH_I2393	24
BTH_I0345	24
BTH_II1479	24
BTH_I3156	24
BTH_II2283	24
BTH_II0926	24
BTH_I0271	24
BTH_I3067	24
BTH_I1810	24
BTH_I2202	24
BTH_II0527	24
BTH_I2165	24
BTH_I1472	24
BTH_I1895	24
BTH_I2995	24
BTH_I1474	24
BTH_I3189	24
BTH_I0581	24
BTH_I2217	24
BTH_I1938	24
BTH_II1750	24
BTH_I0507	24
BTH_I2439	24
BTH_I2414	24
BTH_I2218	24
BTH_II1825	24
BTH_I1778	24
BTH_II0686	24
BTH_I3069	24
BTH_I2876	24
BTH_I3342	24
BTH_I2401	24
BTH_I1843	24
BTH_II1354	24
BTH_I1860	24
BTH_I1068	24
BTH_I2918	24
BTH_I1961	24
BTH_II1266	24
BTH_I1076	24
BTH_II0816	24
BTH_I1509	24
BTH_I1874	24
BTH_II0944	24
BTH_I2777	24
BTH_II0814	24
BTH_II0589	24
BTH_I1904	24
BTH_I1944	24
BTH_I1752	24
BTH_I1069	24
BTH_I1554	24
BTH_II0702	24
BTH_II0675	24
BTH_II2313	24
BTH_II0046	24
BTH_I2690	24
BTH_I1141	24
BTH_I1698	24
BTH_I3054	24
BTH_I1075	24
BTH_I1409	24
BTH_II0031	24
BTH_I1317	24
BTH_I3055	24
BTH_I0878	24
BTH_I0113	24
BTH_II0391	24
BTH_I1047	24
BTH_I2783	24
BTH_II2020	24
BTH_I1651	24
BTH_I0985	24
BTH_I2420	24
BTH_I1078	24
BTH_I1441	24
BTH_I2640	24
BTH_I1452	24
BTH_I1140	24
BTH_I0761	24
BTH_I1652	24
BTH_II0631	24
BTH_I0279	24
BTH_I1737	24
BTH_I0146	24
BTH_I2935	24
BTH_I0580	24
BTH_I0357	24
BTH_II1972	24
BTH_II1898	24
BTH_I1542	24
BTH_I1864	24
BTH_I3057	24
BTH_I0289	24
BTH_I1779	24
BTH_II0374	24
BTH_II2137	24
BTH_I0750	24
BTH_I0643	24
BTH_II1132	24
BTH_I1715	24
BTH_I0402	24
BTH_I1065	24
BTH_I2332	24
BTH_I0503	24
BTH_I1873	24
BTH_I3300	24
BTH_I0441	24
BTH_I2434	24
BTH_I1686	24
BTH_I1435	24
BTH_I1924	24
BTH_I2844	24
BTH_I0770	24
BTH_II2121	24
BTH_I2907	24
BTH_I0413	24
BTH_I1553	24
BTH_I0055	24
BTH_I2337	24
BTH_I1162	24
BTH_II1290	24
BTH_I3314	24
BTH_I3070	24
BTH_I3075	24
BTH_I1925	24
BTH_I2998	24
BTH_I1225	24
BTH_I0439	24
BTH_II0096	24
BTH_II0232	24
BTH_I0759	24
BTH_II0071	24
BTH_I1894	24
BTH_I1660	24
BTH_I2039	24
BTH_I0178	24
BTH_I1884	24
BTH_I1328	24
BTH_II1963	24
BTH_I1646	24
BTH_I2285	24
BTH_I1654	24
BTH_I3030	24
BTH_I0129	24
BTH_I3226	24
BTH_II0233	24
BTH_II0047	24
BTH_II2169	24
BTH_II2342	24
BTH_I0331	24
BTH_I2994	24
BTH_I2166	24
BTH_I3173	24
BTH_I2566	24
BTH_I2930	24
BTH_II2024	24
BTH_I1911	24
BTH_I2976	24
BTH_I1045	24
BTH_I0224	24
BTH_I1532	24
BTH_I2000	24
BTH_I0004	24
BTH_II1069	24
BTH_I0989	24
BTH_II2219	24
BTH_II1201	24
BTH_I3046	24
BTH_II0596	24
BTH_II0364	24
BTH_II1056	24
BTH_I2377	24
BTH_I0291	24
BTH_II0009	24
BTH_I1433	24
BTH_I2554	24
BTH_I1470	24
BTH_I1549	24
BTH_I1057	24
BTH_II0930	24
BTH_II1924	24
BTH_I0935	24
BTH_I0941	24
BTH_I3188	28
BTH_II1577	28
BTH_II1173	28
BTH_I3250	28
BTH_I0303	28
BTH_II2222	28
BTH_I0533	28
BTH_I0098	28
BTH_I0073	28
BTH_I3121	28
BTH_I1290	28
BTH_II1231	28
BTH_II0498	28
BTH_I1782	28
BTH_I0611	28
BTH_II1237	28
BTH_I2558	28
BTH_I1473	28
BTH_I2989	28
BTH_II0470	28
BTH_II1228	28
BTH_I1113	28
BTH_II2013	28
BTH_I3208	28
BTH_II0508	28
BTH_I2129	28
BTH_I0564	28
BTH_I2623	28
BTH_II1003	28
BTH_II2235	28
BTH_I0268	28
BTH_II1226	28
BTH_I2880	28
BTH_I2948	28
BTH_II1892	28
BTH_I0899	28
BTH_II1229	28
BTH_II0663	28
BTH_II0665	28
BTH_I0725	28
BTH_I2240	28
BTH_I1757	28
BTH_I0166	28
BTH_I2955	28
BTH_II1232	28
BTH_I0353	28
BTH_I0859	28
BTH_II2361	28
BTH_II1236	28
BTH_I1981	28
BTH_II1425	28
BTH_I3163	28
BTH_II0168	28
BTH_I2073	28
BTH_I0942	28
BTH_I1084	28
BTH_II2253	28
BTH_I3039	28
BTH_II1861	28
BTH_I1680	28
BTH_II1794	28
BTH_I2085	28
BTH_I3236	28
BTH_I1005	28
BTH_I1296	28
BTH_I0383	28
BTH_I1515	28
BTH_II0211	28
BTH_II0891	28
BTH_II1235	28
BTH_II1223	28
BTH_II0812	28
BTH_I1105	28
BTH_I1142	28
BTH_II1100	28
BTH_I0299	28
BTH_I0020	28
BTH_II0630	28
BTH_I2277	28
BTH_II1240	28
BTH_I2639	28
BTH_I2366	28
BTH_II0760	28
BTH_II0268	28
BTH_II1582	28
BTH_I1926	28
BTH_I2237	28
BTH_I0984	28
BTH_II1896	28
BTH_II1887	28
BTH_II1230	28
BTH_I2363	28
BTH_II0811	28
BTH_II1886	28
BTH_I1601	28
BTH_I1428	28
BTH_I1291	28
BTH_I1203	28
BTH_II1210	28
BTH_II1895	28
BTH_I0399	28
BTH_II1929	28
BTH_II2167	28
BTH_I2632	28
BTH_II2194	28
BTH_II0667	28
BTH_I2035	28
BTH_II1506	28
BTH_I0033	28
BTH_I3125	28
BTH_II1912	28
BTH_I1189	28
BTH_II1239	28
BTH_I1910	28
BTH_II1695	28
BTH_I0328	28
BTH_II0303	28
BTH_I2147	28
BTH_I2290	28
BTH_I2364	28
BTH_II1807	28
BTH_I1921	28
BTH_I1117	28
BTH_I1083	28
BTH_II1399	28
BTH_II0423	28
BTH_II1241	28
BTH_II1641	28
BTH_I2887	28
BTH_II0434	28
BTH_I1004	28
BTH_II1478	28
BTH_II1810	28
BTH_II2172	28
BTH_I2356	28
BTH_II0532	28
BTH_I2626	28
BTH_I2612	28
BTH_I2367	28
BTH_II1161	28
BTH_II1289	28
BTH_I1900	28
BTH_II1738	28
BTH_I0267	28
BTH_I0830	28
BTH_I0320	28
BTH_II1899	28
BTH_II1710	28
BTH_I2686	28
BTH_II0529	28
BTH_I0384	28
BTH_I2135	28
BTH_I0302	28
BTH_I0307	28
BTH_II2196	28
BTH_II1897	28
BTH_I0849	28
BTH_II1306	28
BTH_I0613	28
BTH_I1173	28
BTH_I1255	28
BTH_I2076	28
BTH_I2148	28
BTH_II0206	28
BTH_I0068	28
BTH_II0779	28
BTH_I1372	28
BTH_I1376	28
BTH_I0604	28
BTH_II0632	28
BTH_I2810	28
BTH_I1054	28
BTH_II0205	28
BTH_II1742	28
BTH_I0973	28
BTH_I0474	28
BTH_II1943	28
BTH_II0707	28
BTH_II1980	28
BTH_I0333	28
BTH_I3123	28
BTH_I2751	28
BTH_II0021	28
BTH_I1161	28
BTH_I1888	28
BTH_II2108	28
BTH_I0906	28
BTH_II1557	28
BTH_I2189	28
BTH_II0902	28
BTH_I0789	28
BTH_II1227	28
BTH_I0826	28
BTH_I2960	28
BTH_II1222	28
BTH_I0319	28
BTH_II0496	28
BTH_II0578	28
BTH_I3302	28
BTH_I2882	28
BTH_I2937	28
BTH_II1778	28
BTH_I2023	28
BTH_II1889	28
BTH_II1835	28
BTH_II1475	28
BTH_II2290	28
BTH_I0680	28
BTH_I0370	28
BTH_II2106	28
BTH_I0817	28
BTH_I1052	28
BTH_II2288	28
BTH_I2881	28
BTH_I3016	28
BTH_I2236	28
BTH_I3148	28
BTH_II0785	28
BTH_I2403	28
BTH_I2350	28
BTH_I1622	28
BTH_I1820	28
BTH_I1164	28
BTH_II0204	28
BTH_I1027	28
BTH_I0487	28
BTH_I1604	28
BTH_I1608	28
BTH_I1838	28
BTH_I3105	28
BTH_II1934	28
BTH_I3143	28
BTH_I1582	28
BTH_I2219	28
BTH_I1653	28
BTH_II1900	28
BTH_I1731	28
BTH_II1073	28
BTH_I0866	28
BTH_II1599	28
BTH_I2033	28
BTH_II1893	28
BTH_I2358	28
BTH_II1225	28
BTH_I0270	28
BTH_II1875	28
BTH_II1224	28
BTH_II1894	28
BTH_I3330	28
BTH_I2190	28
BTH_II0213	28
BTH_II1979	28
BTH_I2980	28
BTH_I3239	28
BTH_II2190	28
BTH_II2187	28
BTH_I0902	28
BTH_II1416	28
BTH_II0210	28
BTH_I0253	28
BTH_II0629	28
BTH_II1448	28
BTH_I3147	28
BTH_II1253	28
BTH_I1762	28
BTH_I0448	28
BTH_I0805	28
BTH_I2208	28
BTH_I1115	28
BTH_II1412	28
BTH_I1847	28
BTH_I0563	28
BTH_I2184	28
BTH_I2757	28
BTH_I2357	28
BTH_I0252	28
BTH_II0726	28
BTH_I0775	28
BTH_II2125	28
BTH_I3019	28
BTH_II1741	28
BTH_I1625	28
BTH_I0165	28
BTH_II1884	28
BTH_II1935	28
BTH_II0429	28
BTH_I0447	28
BTH_I1324	28
BTH_II1658	28
BTH_I2289	28
BTH_II1933	28
BTH_II0980	28
BTH_I0021	28
BTH_I0348	28
BTH_II0957	28
BTH_I2411	28
BTH_II2083	28
BTH_II1267	28
BTH_II1806	28
BTH_I1649	28
BTH_II1481	28
BTH_I1982	28
BTH_II2002	28
BTH_I0236	28
BTH_I2551	28
BTH_I0652	28
BTH_I1753	28
BTH_II2185	28
BTH_I2906	28
BTH_I0194	28
BTH_II1220	28
BTH_I1721	28
BTH_I2197	28
BTH_I1092	28
BTH_II0100	28
BTH_I1739	28
BTH_I0990	28
BTH_I0579	28
BTH_I2003	28
BTH_II1720	28
BTH_I2329	28
BTH_II1982	28
BTH_II2178	28
BTH_I2092	28
BTH_I0785	28
BTH_II1579	28
BTH_I2362	28
BTH_I2109	28
BTH_II1989	28
BTH_II2145	28
BTH_I3004	28
BTH_II0797	28
BTH_I0527	28
BTH_I0431	28
BTH_II1679	28
BTH_I0403	28
BTH_II2256	28
BTH_I0723	28
BTH_I1632	28
BTH_I1871	28
BTH_II0584	28
BTH_I0002	28
BTH_I0553	28
BTH_II1751	28
BTH_II2035	28
BTH_II1941	28
BTH_I2631	28
BTH_II1446	28
BTH_II0203	28
BTH_I1311	28
BTH_I2360	28
BTH_I0828	28
BTH_II1981	28
BTH_I1658	28
BTH_I2480	28
BTH_II0512	28
BTH_I0518	28
BTH_I3033	28
BTH_I2215	28
BTH_II0775	28
BTH_II0923	28
BTH_II0312	28
BTH_II0200	28
BTH_II0444	28
BTH_II1708	28
BTH_I0006	28
BTH_I1758	28
BTH_I0700	28
BTH_II1787	28
BTH_I0627	28
BTH_II2159	28
BTH_II2086	28
BTH_I2552	28
BTH_I2251	28
BTH_I0388	28
BTH_I1732	28
BTH_II1983	28
BTH_I1042	28
BTH_II0971	28
BTH_II1885	28
BTH_II1233	28
BTH_I0359	28
BTH_II0721	28
BTH_II0558	28
BTH_I2954	28
BTH_I2355	28
BTH_I0600	28
BTH_II1802	28
BTH_I0992	28
BTH_I2370	28
BTH_II0805	28
BTH_II0207	28
BTH_I3152	28
BTH_II0162	28
BTH_I1013	28
BTH_II2330	28
BTH_I0948	28
BTH_II1476	28
BTH_I1275	28
BTH_II0659	28
BTH_II1254	28
BTH_I1289	28
BTH_I2692	28
BTH_II1583	28
BTH_II0803	28
BTH_II0209	28
BTH_II0768	28
BTH_I2865	28
BTH_I2361	28
BTH_I3164	28
BTH_I3114	28
BTH_I2723	28
BTH_I2638	28
BTH_I1106	28
BTH_I1267	28
BTH_I0206	28
BTH_I0181	28
BTH_I0189	28
BTH_I2476	28
BTH_I1588	28
BTH_II2062	28
BTH_I1892	28
BTH_I1329	28
BTH_I1848	28
BTH_II1509	28
BTH_I1936	28
BTH_I1230	28
BTH_II0801	28
BTH_I0821	28
BTH_I1252	28
BTH_II1930	28
BTH_I2545	28
BTH_II0070	28
BTH_I0816	28
BTH_I0254	28
BTH_II0454	28
BTH_II2292	28
BTH_I1184	28
BTH_I0818	28
BTH_I2809	28
BTH_II1418	28
BTH_I0476	28
BTH_I2359	28
BTH_I0374	28
BTH_II1251	28
BTH_I2622	28
BTH_II1357	28
BTH_I1198	28
BTH_I2750	28
BTH_I2556	28
BTH_I1196	28
BTH_II2359	28
BTH_II2036	28
BTH_I2885	28
BTH_I1948	28
BTH_I2142	28
BTH_II1108	28
BTH_II1513	28
BTH_I1061	28
BTH_I1750	28
BTH_II0198	28
BTH_I3128	28
BTH_I0745	28
BTH_I1108	28
BTH_II1466	28
BTH_I1687	28
BTH_I1154	28
BTH_I0526	28
BTH_I0022	28
BTH_II1932	28
BTH_II1931	28
BTH_I0651	28
BTH_I1193	28
BTH_I2037	28
BTH_I1839	28
BTH_I1183	28
BTH_II0515	28
BTH_I3244	28
BTH_I2837	28
BTH_II1242	28
BTH_I2724	28
BTH_I0565	28
BTH_II1580	28
BTH_I2968	28
BTH_II1774	28
BTH_I0957	28
BTH_I1595	28
BTH_I3022	28
BTH_I0308	28
BTH_I2369	28
BTH_I2567	28
BTH_II0662	28
BTH_I2479	28
BTH_II2289	28
BTH_I0001	28
BTH_II0509	28
BTH_II0500	28
BTH_I0446	28
BTH_II1940	28
BTH_II0517	28
BTH_I2365	28
BTH_I0893	28
BTH_II1234	28
BTH_II1372	28
BTH_I2402	28
BTH_II0722	28
BTH_I3344	28
BTH_II1942	28
BTH_I2107	28
BTH_II1964	28
BTH_I0116	28
BTH_II0903	28
BTH_II1901	28
BTH_II0813	28
BTH_II1250	28
BTH_I1644	28
BTH_II1356	28
BTH_II1965	28
BTH_I2570	28
BTH_I3255	28
BTH_I1146	28
BTH_I1458	28
BTH_I2368	28
BTH_I1512	28
BTH_II1370	28
BTH_I1284	28
BTH_I1642	28
BTH_I2811	28
BTH_I2665	28
BTH_II1469	28
BTH_I0677	28
BTH_I2900	28
BTH_I0544	28
BTH_I0306	28
BTH_I0964	28
BTH_II0577	28
BTH_II1762	28
BTH_I1043	28
BTH_II0951	28
BTH_I1593	28
BTH_I1891	28
BTH_II1537	28
BTH_II0595	28
BTH_I0815	28
BTH_I0365	28
BTH_II1280	28
BTH_II2030	28
BTH_I2727	28
BTH_II1160	28
BTH_I0728	28
BTH_II1400	28
BTH_I2210	28
BTH_I1769	28
BTH_II0927	28
BTH_I0404	28
BTH_I0784	28
BTH_II0914	28
BTH_II1238	28
BTH_II2107	28
BTH_II1287	28
BTH_I1993	28
BTH_II1406	32
BTH_I2662	32
BTH_I0456	32
BTH_II0556	32
BTH_II0415	32
BTH_I1657	32
BTH_I0548	32
BTH_II2103	32
BTH_I0017	32
BTH_II0419	32
BTH_I2864	32
BTH_I2652	32
BTH_I1300	32
BTH_II2041	32
BTH_I1551	32
BTH_I1898	32
BTH_I2616	32
BTH_II0788	32
BTH_II1296	32
BTH_II0424	32
BTH_I1116	32
BTH_I2477	32
BTH_I2096	32
BTH_I0016	32
BTH_II0111	32
BTH_II0440	32
BTH_I0645	32
BTH_II1214	32
BTH_I2106	32
BTH_II1632	32
BTH_I1276	32
BTH_I0480	32
BTH_II0916	32
BTH_II1211	32
BTH_II2317	32
BTH_I0851	32
BTH_I0689	32
BTH_I1299	32
BTH_II0417	32
BTH_II1291	32
BTH_I0688	32
BTH_II0057	32
BTH_I2928	32
BTH_II1070	32
BTH_II1702	32
BTH_II1292	32
BTH_II0058	32
BTH_I3023	32
BTH_I0053	32
BTH_I0506	32
BTH_I1406	32
BTH_II2314	32
BTH_II0041	32
BTH_I1916	32
BTH_II1308	32
BTH_I0584	32
BTH_II0633	32
BTH_I0284	32
BTH_I1591	32
BTH_I2049	32
BTH_II0422	32
BTH_II1311	32
BTH_II1573	32
BTH_I2754	32
BTH_II0612	32
BTH_I0807	32
BTH_II0921	32
BTH_II1016	32
BTH_II0218	32
BTH_II0794	32
BTH_I1253	32
BTH_II0924	32
BTH_II0928	32
BTH_II0420	32
BTH_I2191	32
BTH_II0493	32
BTH_II1682	32
BTH_II0943	32
BTH_II0062	32
BTH_I0304	32
BTH_II1584	32
BTH_I1229	32
BTH_II0416	32
BTH_II0418	32
BTH_II0426	32
BTH_II2318	32
BTH_I3338	32
BTH_I2597	32
BTH_I1523	32
BTH_I2515	32
BTH_II0940	32
BTH_II2320	32
BTH_I0621	32
BTH_II1283	32
BTH_I1740	32
BTH_II1284	32
BTH_I2328	32
BTH_I2034	32
BTH_II1319	32
BTH_I0410	32
BTH_II0133	32
BTH_I3161	32
BTH_II0786	32
BTH_I1373	32
BTH_II1217	32
BTH_II0453	32
BTH_II1637	32
BTH_I0658	32
BTH_II1320	32
BTH_I3097	32
BTH_I1342	32
BTH_I0066	32
BTH_I1159	32
BTH_II0048	32
BTH_II1590	32
BTH_I3249	32
BTH_I3134	32
BTH_I1119	32
BTH_I2154	32
BTH_I1356	32
BTH_II1309	32
BTH_II2296	32
BTH_II1852	32
BTH_I0896	32
BTH_I2110	32
BTH_I0995	32
BTH_I2911	32
BTH_I0109	32
BTH_I3006	32
BTH_I0012	32
BTH_II0064	32
BTH_II1445	32
BTH_II0918	32
BTH_II0410	32
BTH_I0720	32
BTH_II0027	32
BTH_I1455	32
BTH_II1213	32
BTH_II2112	32
BTH_II2311	32
BTH_I2861	32
BTH_I1010	32
BTH_I0994	32
BTH_II1659	32
BTH_II1799	32
BTH_I0672	32
BTH_II1918	32
BTH_I2447	32
BTH_II1312	32
BTH_II0623	32
BTH_II0020	32
BTH_I1216	32
BTH_II0655	32
BTH_II0939	32
BTH_I1316	32
BTH_II1555	32
BTH_I0771	32
BTH_II0427	32
BTH_I1333	32
BTH_I0379	32
BTH_I1814	32
BTH_I3074	32
BTH_II0267	32
BTH_II0919	32
BTH_I2296	32
BTH_II0711	32
BTH_II1876	32
BTH_I0622	32
BTH_II1314	32
BTH_I2528	32
BTH_II1567	32
BTH_I1012	32
BTH_I0514	32
BTH_II1080	32
BTH_II0079	32
BTH_II0781	32
BTH_II1795	32
BTH_II1575	32
BTH_II1796	32
BTH_I0497	32
BTH_I1583	32
BTH_II0425	32
BTH_I2606	32
BTH_II0922	32
BTH_I2850	32
BTH_II0954	32
BTH_I1217	32
BTH_II2114	32
BTH_I2635	32
BTH_II0065	32
BTH_II1654	32
BTH_I0137	32
BTH_I2198	32
BTH_I0285	32
BTH_II1293	32
BTH_I2760	32
BTH_II2295	32
BTH_II0802	32
BTH_I1286	32
BTH_I3135	32
BTH_I1208	32
BTH_II2321	32
BTH_I3291	32
BTH_II0408	32
BTH_I0458	32
BTH_II0447	32
BTH_I1334	32
BTH_I1914	32
BTH_I3193	32
BTH_II0465	32
BTH_I0106	32
BTH_I2149	32
BTH_I2247	32
BTH_I3231	32
BTH_II0053	32
BTH_II1218	32
BTH_II2040	32
BTH_II2254	32
BTH_II1212	32
BTH_I0642	32
BTH_I2572	32
BTH_I2127	32
BTH_I0590	32
BTH_II1216	32
BTH_II2220	32
BTH_I0605	32
BTH_II1699	32
BTH_II0965	32
BTH_I2040	32
BTH_II2310	32
BTH_II1779	32
BTH_II0056	32
BTH_I2233	32
BTH_I1114	32
BTH_I2077	32
BTH_I3137	32
BTH_II0414	32
BTH_II2323	32
BTH_II1163	32
BTH_II2319	32
BTH_I1126	202
BTH_I3263	202
BTH_I1819	202
BTH_I2746	202
BTH_I3297	202
BTH_I1387	202
BTH_II2003	202
BTH_I0485	202
BTH_I1704	202
BTH_I0843	202
BTH_I0468	202
BTH_I2819	202
BTH_I2134	202
BTH_I1640	202
BTH_I3199	202
BTH_I0844	202
BTH_I0070	202
BTH_I3268	202
BTH_I2756	202
BTH_II1916	202
BTH_II2370	202
BTH_I0571	202
BTH_I0881	202
BTH_I2223	202
BTH_II1603	202
BTH_I0140	202
BTH_I0589	202
BTH_I0741	202
BTH_II0405	202
BTH_II1904	202
BTH_I1461	202
BTH_I2905	202
BTH_II2358	202
BTH_I2050	202
BTH_I2835	202
BTH_II1390	202
BTH_I0869	202
BTH_II2204	202
BTH_II1103	202
BTH_I2634	202
BTH_I2820	202
BTH_II0026	202
BTH_I2952	202
BTH_II1129	202
BTH_I0366	202
BTH_II2029	202
BTH_II1457	202
BTH_I2133	202
BTH_II0431	202
BTH_I1568	202
BTH_I0610	202
BTH_I1194	202
BTH_II1527	202
BTH_I1773	202
BTH_II2111	202
BTH_II2174	202
BTH_II1693	202
BTH_I0207	202
BTH_I0832	202
BTH_II0796	202
BTH_I3149	202
BTH_I2854	202
BTH_II2012	202
BTH_I1517	202
BTH_I3138	202
BTH_I2372	202
BTH_I1626	202
BTH_I0139	202
BTH_I2018	202
BTH_I0175	202
BTH_II1116	202
BTH_II0457	202
BTH_II1105	202
BTH_II1407	202
BTH_I2714	202
BTH_I0877	202
BTH_I2254	202
BTH_I2250	202
BTH_I1697	202
BTH_I2062	202
BTH_I0154	202
BTH_I0915	202
BTH_I2226	202
BTH_I2619	202
BTH_II0585	202
BTH_I0825	202
BTH_I0812	202
BTH_I1260	202
BTH_I1246	202
BTH_II1110	202
BTH_I3096	202
BTH_I2117	202
BTH_I3232	202
BTH_I2541	202
BTH_I0569	202
BTH_II1091	202
BTH_II0202	202
BTH_I2620	202
BTH_I2001	202
BTH_I0678	202
BTH_I2017	202
BTH_I1629	202
BTH_I1524	202
BTH_I1941	202
BTH_II1158	202
BTH_I0842	202
BTH_I2043	202
BTH_I0687	202
BTH_I2140	202
BTH_I1319	202
BTH_II1154	202
BTH_I3176	202
BTH_I0230	202
BTH_I1682	202
BTH_I3174	202
BTH_I2801	202
BTH_I2981	202
BTH_I2966	202
BTH_I2852	202
BTH_I0673	202
BTH_I0742	202
BTH_II0358	202
BTH_I3305	202
BTH_I2379	202
BTH_II0592	202
BTH_II0097	202
BTH_I1596	202
BTH_I0711	202
BTH_I1035	202
BTH_I1320	202
BTH_I0732	202
BTH_I0232	202
BTH_II0559	202
BTH_II0767	202
BTH_I3230	202
BTH_II0115	202
BTH_I3088	202
BTH_I1486	202
BTH_I3246	202
BTH_I0656	202
BTH_I1239	202
BTH_I1615	202
BTH_II2116	202
BTH_II1968	202
BTH_I3276	202
BTH_I1427	202
BTH_I2568	202
BTH_I3132	202
BTH_I3171	202
BTH_I3107	202
BTH_I0926	202
BTH_II0593	202
BTH_I2026	202
BTH_II0291	202
BTH_I2399	202
BTH_II1530	202
BTH_II1005	202
BTH_I2152	202
BTH_I0755	202
BTH_I0668	202
BTH_I0338	202
BTH_II1118	202
BTH_I2313	202
BTH_II0132	202
BTH_II0950	202
BTH_I0479	202
BTH_I0841	202
BTH_I1710	202
BTH_II2005	202
BTH_I0421	202
BTH_I2331	202
BTH_I1103	202
BTH_I0665	202
BTH_II1754	202
BTH_I3037	202
BTH_I3131	202
BTH_II0221	202
BTH_I2715	202
BTH_II1650	202
BTH_II0513	202
BTH_II0494	202
BTH_I0336	202
BTH_II1515	202
BTH_I3259	202
BTH_I2683	202
BTH_I0684	202
BTH_I1206	202
BTH_I0556	202
BTH_I3009	202
BTH_II0040	202
BTH_II0525	202
BTH_I1242	202
BTH_II0307	202
BTH_I0376	202
BTH_I0573	202
BTH_I1394	202
BTH_II0315	202
BTH_II1700	202
BTH_I3281	202
BTH_II1766	202
BTH_I0813	202
BTH_I2748	202
BTH_II1150	202
BTH_I1499	202
BTH_I1825	202
BTH_I1983	202
BTH_II1625	202
BTH_I1285	202
BTH_II1456	202
BTH_I1770	202
BTH_II1771	202
BTH_I0928	202
BTH_II1962	202
BTH_I0034	202
BTH_II0904	202
BTH_I2131	202
BTH_I3192	202
BTH_I1976	202
BTH_I0420	202
BTH_I2200	202
BTH_I0986	202
BTH_I2629	2
BTH_I0200	2
BTH_I0243	2
BTH_II0691	2
BTH_I1855	2
BTH_I3209	2
BTH_I1854	2
BTH_I3216	2
BTH_I3186	2
BTH_I3187	2
BTH_I0246	2
BTH_I3213	2
BTH_I1801	2
BTH_II1749	2
BTH_II0696	2
BTH_I0242	2
BTH_II0718	2
BTH_I3198	2
BTH_I0244	2
BTH_I1366	2
BTH_II0883	2
BTH_II0628	2
BTH_II0548	2
BTH_II1165	2
BTH_I1853	2
BTH_I0239	2
BTH_I0199	2
BTH_I3166	2
BTH_II0804	2
BTH_I3177	2
BTH_I3181	2
BTH_II0695	2
BTH_I0261	2
BTH_I3180	2
BTH_II0038	2
BTH_I0196	2
BTH_I3210	2
BTH_I3175	2
BTH_II0542	2
BTH_I3185	2
BTH_I0204	2
BTH_I0205	2
BTH_II0541	2
BTH_I0962	2
BTH_II0689	2
BTH_I0251	2
BTH_II1464	2
BTH_I3179	2
BTH_I0202	2
BTH_I3212	2
BTH_II0549	2
BTH_II0699	2
BTH_I0247	2
BTH_I3178	2
BTH_II1171	2
BTH_I0947	2
BTH_I0197	2
BTH_II0228	2
BTH_I1856	2
BTH_I1879	2
BTH_I2299	2
BTH_II0544	2
BTH_I1023	2
BTH_I2271	2
BTH_I0195	2
BTH_I0031	2
BTH_I0806	2
BTH_I1031	2
BTH_I3211	2
BTH_I0438	2
BTH_II0545	2
BTH_I0237	2
BTH_I1727	2
BTH_II0884	2
BTH_II0449	2
BTH_I0241	2
BTH_I1033	2
BTH_I0240	2
BTH_I0238	2
BTH_I3184	2
BTH_I0201	2
BTH_I0083	2
BTH_I3215	2
BTH_I0203	2
BTH_II0546	2
BTH_I1878	2
BTH_II0550	2
BTH_II2211	2
BTH_II0697	2
BTH_I3214	2
BTH_I0026	2
BTH_II1686	2
BTH_II0543	2
BTH_I2474	2
BTH_II1172	2
BTH_I3168	2
BTH_I2373	2
BTH_I3182	2
BTH_I0250	2
BTH_I0245	2
BTH_I3170	2
BTH_I3196	2
BTH_I1689	2
BTH_II0693	2
BTH_I0722	2
BTH_I3167	2
BTH_II0690	2
BTH_I0028	2
BTH_I0027	2
BTH_I2473	2
BTH_II0551	2
BTH_I0694	2
BTH_I3169	2
BTH_I0634	2
BTH_I0030	2
BTH_I0635	2
BTH_I3197	2
BTH_I3183	2
BTH_I2374	2
BTH_II0552	2
BTH_II0547	2
BTH_II1098	89
BTH_II1088	89
BTH_I2684	89
BTH_I0603	89
BTH_I2531	89
BTH_II1404	89
BTH_II1298	89
BTH_I2456	89
BTH_II1936	89
BTH_II0297	89
BTH_I0602	89
[truncated: 1,256 more rows]

## Sheet: Bt_modulesGOenrich_BtPsnetwork
Bt glayClust modules from BtPs Network
glayClustModule	GO enrichment category	P-value	Q-value	Total genes part of GO category enriched in module	Total genes part of GO category in entire network	Genes
24	Structural constituent of ribosome	2.4815e-35	1.3599e-32	51/637 8.0%	55/3722 1.4%	BTH_I2027 BTH_I3238 BTH_I3080 BTH_I3041 BTH_I1140 BTH_I3044 BTH_I2592 BTH_I1141 BTH_I3043 BTH_I2593 BTH_I3046 BTH_I0473 BTH_I3045 BTH_I1661 BTH_I3049 BTH_II0618 BTH_I3051 BTH_I3053 BTH_I3052 BTH_I3055 BTH_I3054 BTH_I3057 BTH_I3056 BTH_I0780 BTH_I3059 BTH_I1233 BTH_I1234 BTH_I1638 BTH_I1715 BTH_I0735 BTH_I0779 BTH_I3060 BTH_I3062 BTH_I3061 BTH_I3064 BTH_I3063 BTH_I3066 BTH_I3065 BTH_I3068 BTH_I306…
28	Bactobolin	1.891e-19	6.6941e-17	19/393 4.8%	19/3722 0.5%	BTH_II1229 BTH_II1239 BTH_II1228 BTH_II1230 BTH_II1241 BTH_II1240 BTH_II1236 BTH_II1225 BTH_II1235 BTH_II1224 BTH_II1238 BTH_II1237 BTH_II1226 BTH_II1232 BTH_II1242 BTH_II1234 BTH_II1223 BTH_II1233 BTH_II1222
32	ATP synthesis coupled proton transport	2.2387e-05	0.0047685	6/162 3.7%	15/3722 0.4%	BTH_II0419 BTH_II0426 BTH_II0425 BTH_II0427 BTH_II0424 BTH_II0420
202	Cobalamin biosynthetic process	0.00099629	0.079786	5/144 3.4%	21/3722 0.5%	BTH_I2399 BTH_I0844 BTH_I0843 BTH_I0842 BTH_I0841
2	Bacterial-type flagellum-dependent cell motility	1.2605e-20	1.3109e-18	17/86 19.7%	32/3722 0.8%	BTH_I0241 BTH_I0197 BTH_I0240 BTH_I0196 BTH_I0251 BTH_I0028 BTH_I0027 BTH_I0247 BTH_I3196 BTH_I0026 BTH_I0246 BTH_I0201 BTH_I0245 BTH_I0200 BTH_I0244 BTH_I0199 BTH_I0243
89	Cytochrome o ubiquinol oxidase activity	7.6989e-05	0.007083	3/60 5.0%	6/3722 0.1%	BTH_I1785 BTH_I1786 BTH_I1788
63	Protein secretion	4.3926e-07	3.1627e-05	7/47 14.8%	40/3722 1.0%	BTH_II0777 BTH_II0755 BTH_II0769 BTH_II0747 BTH_II0751 BTH_II0754 BTH_II0750
23	Integral component of membrane	0.0048185	0.04946	11/50 22.0%	343/3722 9.2%	BTH_II0958 BTH_I1850 BTH_II2151 BTH_I2444 BTH_I0810 BTH_I2493 BTH_I3154 BTH_I0310 BTH_I0541 BTH_I0187 BTH_II0375
326	Catalytic activity	0.063227	0.2208	9/40 22.5%	479/3722 12.8%	BTH_I0086 BTH_I2412 BTH_I1634 BTH_I0339 BTH_II0583 BTH_I0793 BTH_I1906 BTH_I3299 BTH_II2244
83	Thailandamide	1.0549e-15	7.0676e-14	10/53 18.8%	16/3722 0.4%	BTH_II1670 BTH_II1668 BTH_II1665 BTH_II1664 BTH_II1675 BTH_II1667 BTH_II1666 BTH_II1672 BTH_II1674 BTH_II1673

## Sheet: Ps_genesFromBtPsNetwork
P. syringae loci and corresponding modules from BtPs network
Locus	glayClustModule
PSPTO_3302	5
PSPTO_0774	5
PSPTO_4488	5
PSPTO_2875	5
PSPTO_3666	5
PSPTO_0132	5
PSPTO_0461	5
PSPTO_5220	5
PSPTO_1171	5
PSPTO_3096	5
PSPTO_5273	5
PSPTO_1135	5
PSPTO_4417	5
PSPTO_4977	5
PSPTO_3242	5
PSPTO_4732	5
PSPTO_1025	5
PSPTO_0995	5
PSPTO_4372	5
PSPTO_0211	5
PSPTO_2363	5
PSPTO_1734	5
PSPTO_1404	5
PSPTO_2491	5
PSPTO_5055	5
PSPTO_4248	5
PSPTO_4379	5
PSPTO_5058	5
PSPTO_1057	5
PSPTO_0139	5
PSPTO_3758	5
PSPTO_2208	5
PSPTO_3127	5
PSPTO_3876	5
PSPTO_4583	5
PSPTO_4689	5
PSPTO_0046	5
PSPTO_4315	5
PSPTO_4796	5
PSPTO_1610	5
PSPTO_3510	5
PSPTO_1117	5
PSPTO_5294	5
PSPTO_4360	5
PSPTO_1273	5
PSPTO_3706	5
PSPTO_4421	5
PSPTO_4868	5
PSPTO_0153	5
PSPTO_1593	5
PSPTO_4610	5
PSPTO_3297	5
PSPTO_5015	5
PSPTO_1192	5
PSPTO_1558	5
PSPTO_4355	5
PSPTO_4867	5
PSPTO_5262	5
PSPTO_3744	5
PSPTO_2116	5
PSPTO_5030	5
PSPTO_1810	5
PSPTO_4464	5
PSPTO_2211	5
PSPTO_3447	5
PSPTO_3172	5
PSPTO_0912	5
PSPTO_1661	5
PSPTO_3959	5
PSPTO_0090	5
PSPTO_0023	5
PSPTO_1319	5
PSPTO_1534	5
PSPTO_1431	5
PSPTO_0539	5
PSPTO_4047	5
PSPTO_2278	5
PSPTO_0430	5
PSPTO_0131	5
PSPTO_4114	5
PSPTO_4513	5
PSPTO_1947	5
PSPTO_4829	5
PSPTO_2819	5
PSPTO_4525	5
PSPTO_1180	5
PSPTO_4866	5
PSPTO_2859	5
PSPTO_3108	5
PSPTO_0369	5
PSPTO_4314	5
PSPTO_1284	5
PSPTO_1563	5
PSPTO_0888	5
PSPTO_0577	5
PSPTO_0599	5
PSPTO_4090	5
PSPTO_0300	5
PSPTO_3011	5
PSPTO_4503	5
PSPTO_0584	5
PSPTO_1492	5
PSPTO_2647	5
PSPTO_2373	5
PSPTO_0724	5
PSPTO_2032	5
PSPTO_1548	5
PSPTO_4328	5
PSPTO_1791	5
PSPTO_2671	5
PSPTO_5097	5
PSPTO_0543	5
PSPTO_4859	5
PSPTO_2163	5
PSPTO_5457	5
PSPTO_1266	5
PSPTO_1480	5
PSPTO_1247	5
PSPTO_0130	5
PSPTO_4506	5
PSPTO_0347	5
PSPTO_3646	5
PSPTO_4435	5
PSPTO_2729	5
PSPTO_3100	5
PSPTO_1887	5
PSPTO_4240	5
PSPTO_3027	5
PSPTO_2523	5
PSPTO_0823	5
PSPTO_1402	5
PSPTO_0567	5
PSPTO_0566	5
PSPTO_1202	5
PSPTO_4299	5
PSPTO_5562	5
PSPTO_4524	5
PSPTO_1587	5
PSPTO_1272	5
PSPTO_4135	5
PSPTO_2710	5
PSPTO_1243	5
PSPTO_0776	5
PSPTO_2119	5
PSPTO_0017	5
PSPTO_4419	5
PSPTO_1765	5
PSPTO_1710	5
PSPTO_2661	5
PSPTO_5405	5
PSPTO_5535	5
PSPTO_2028	5
PSPTO_5140	5
PSPTO_3379	5
PSPTO_4826	5
PSPTO_0065	5
PSPTO_4955	5
PSPTO_5021	5
PSPTO_1088	5
PSPTO_2333	5
PSPTO_0330	5
PSPTO_3106	5
PSPTO_4244	5
PSPTO_5380	5
PSPTO_0109	5
PSPTO_2213	5
PSPTO_0931	5
PSPTO_0613	5
PSPTO_0762	5
PSPTO_1349	5
PSPTO_3487	5
PSPTO_0315	5
PSPTO_3988	5
PSPTO_4196	5
PSPTO_2039	5
PSPTO_3377	5
PSPTO_3629	5
PSPTO_2651	5
PSPTO_1826	5
PSPTO_3686	5
PSPTO_4448	5
PSPTO_4177	5
PSPTO_5309	5
PSPTO_5595	5
PSPTO_3026	5
PSPTO_0625	5
PSPTO_0394	5
PSPTO_3701	5
PSPTO_5191	5
PSPTO_3883	5
PSPTO_4660	5
PSPTO_2406	5
PSPTO_4103	5
PSPTO_2194	5
PSPTO_1687	5
PSPTO_1428	5
PSPTO_1400	5
PSPTO_2901	5
PSPTO_0795	5
PSPTO_2808	5
PSPTO_0431	5
PSPTO_3972	5
PSPTO_1838	5
PSPTO_3778	5
PSPTO_5638	5
PSPTO_4233	5
PSPTO_2313	5
PSPTO_2519	5
PSPTO_5462	5
PSPTO_4117	5
PSPTO_2823	5
PSPTO_0886	5
PSPTO_3353	5
PSPTO_3150	5
PSPTO_3871	5
PSPTO_0296	5
PSPTO_2272	5
PSPTO_0730	5
PSPTO_4065	5
PSPTO_1537	5
PSPTO_2348	5
PSPTO_3924	5
PSPTO_4946	5
PSPTO_1433	5
PSPTO_4751	5
PSPTO_5395	5
PSPTO_2334	5
PSPTO_2270	5
PSPTO_0925	5
PSPTO_0345	5
PSPTO_3481	5
PSPTO_2066	5
PSPTO_2166	5
PSPTO_1742	5
PSPTO_2189	5
PSPTO_4908	5
PSPTO_4572	5
PSPTO_2791	5
PSPTO_4376	5
PSPTO_2595	5
PSPTO_0439	5
PSPTO_1827	5
PSPTO_3829	5
PSPTO_0677	5
PSPTO_3836	5
PSPTO_2730	5
PSPTO_0495	5
PSPTO_1085	5
PSPTO_1832	5
PSPTO_0809	5
PSPTO_5288	5
PSPTO_5014	5
PSPTO_5540	5
PSPTO_1711	5
PSPTO_0412	5
PSPTO_2743	5
PSPTO_4498	5
PSPTO_1678	5
PSPTO_4507	5
PSPTO_4291	5
PSPTO_0012	5
PSPTO_0956	5
PSPTO_1067	5
PSPTO_4853	5
PSPTO_1692	5
PSPTO_1683	5
PSPTO_2478	5
PSPTO_5454	5
PSPTO_5007	5
PSPTO_0824	5
PSPTO_1389	5
PSPTO_1134	5
PSPTO_3974	5
PSPTO_1151	5
PSPTO_4392	5
PSPTO_0165	5
PSPTO_3186	5
PSPTO_3798	5
PSPTO_0810	5
PSPTO_2172	5
PSPTO_5283	5
PSPTO_2106	5
PSPTO_2774	5
PSPTO_2517	5
PSPTO_2266	5
PSPTO_3232	5
PSPTO_0698	5
PSPTO_3973	5
PSPTO_3867	5
PSPTO_1809	5
PSPTO_2354	5
PSPTO_4704	5
PSPTO_0829	5
PSPTO_4160	5
PSPTO_5136	5
PSPTO_1717	5
PSPTO_4120	5
PSPTO_0210	5
PSPTO_4496	5
PSPTO_2587	5
PSPTO_1422	5
PSPTO_1263	5
PSPTO_1068	5
PSPTO_3953	5
PSPTO_0892	5
PSPTO_0466	5
PSPTO_2283	5
PSPTO_2310	5
PSPTO_1086	5
PSPTO_5644	5
PSPTO_1276	5
PSPTO_4033	5
PSPTO_0983	5
PSPTO_5121	5
PSPTO_4518	5
PSPTO_5263	5
PSPTO_0180	5
PSPTO_2810	5
PSPTO_1449	5
PSPTO_3856	5
PSPTO_5517	5
PSPTO_2474	5
PSPTO_3723	5
PSPTO_0341	5
PSPTO_5117	5
PSPTO_3511	5
PSPTO_5586	5
PSPTO_4466	5
PSPTO_2555	5
PSPTO_0996	5
PSPTO_4840	5
PSPTO_0999	5
PSPTO_B0034	5
PSPTO_0216	5
PSPTO_5141	5
PSPTO_3980	5
PSPTO_0728	5
PSPTO_0804	5
PSPTO_1293	5
PSPTO_1743	5
PSPTO_4999	5
PSPTO_2364	5
PSPTO_4951	5
PSPTO_2450	5
PSPTO_4832	5
PSPTO_3520	5
PSPTO_2508	5
PSPTO_3707	5
PSPTO_4495	5
PSPTO_5096	5
PSPTO_0997	5
PSPTO_4897	5
PSPTO_3455	5
PSPTO_4865	5
PSPTO_1458	5
PSPTO_4874	5
PSPTO_0410	5
PSPTO_1179	5
PSPTO_1138	5
PSPTO_5546	5
PSPTO_3960	5
PSPTO_0695	5
PSPTO_2115	5
PSPTO_0955	5
PSPTO_0605	5
PSPTO_2589	5
PSPTO_2967	5
PSPTO_1271	5
PSPTO_5252	5
PSPTO_2280	5
PSPTO_1713	5
PSPTO_0076	5
PSPTO_2210	5
PSPTO_1194	5
PSPTO_0518	5
PSPTO_5142	5
PSPTO_4661	5
PSPTO_5311	5
PSPTO_3812	5
PSPTO_1728	5
PSPTO_0559	5
PSPTO_3437	5
PSPTO_0114	5
PSPTO_1730	5
PSPTO_2315	5
PSPTO_0316	5
PSPTO_1763	5
PSPTO_0189	5
PSPTO_3702	5
PSPTO_5339	5
PSPTO_2034	5
PSPTO_3760	5
PSPTO_4947	5
PSPTO_2956	5
PSPTO_2825	5
PSPTO_0666	5
PSPTO_4284	5
PSPTO_0382	5
PSPTO_0989	5
PSPTO_3694	5
PSPTO_4500	5
PSPTO_3540	5
PSPTO_3358	5
PSPTO_0260	5
PSPTO_4650	5
PSPTO_3030	5
PSPTO_5327	5
PSPTO_0366	5
PSPTO_5101	5
PSPTO_4351	5
PSPTO_3970	5
PSPTO_3258	5
PSPTO_3740	5
PSPTO_4180	5
PSPTO_4497	5
PSPTO_4359	5
PSPTO_2074	5
PSPTO_4021	5
PSPTO_0078	5
PSPTO_1998	5
PSPTO_3858	5
PSPTO_1925	5
PSPTO_5125	5
PSPTO_4473	5
PSPTO_5488	5
PSPTO_4611	5
PSPTO_5166	5
PSPTO_1205	5
PSPTO_3446	5
PSPTO_2274	5
PSPTO_4632	5
PSPTO_4465	5
PSPTO_1638	5
PSPTO_5071	5
PSPTO_0425	5
PSPTO_2736	5
PSPTO_1295	5
PSPTO_4423	5
PSPTO_0805	5
PSPTO_3910	5
PSPTO_4845	5
PSPTO_1475	5
PSPTO_1497	5
PSPTO_5399	5
PSPTO_4228	5
PSPTO_2302	5
PSPTO_1946	5
PSPTO_0808	5
PSPTO_3071	5
PSPTO_5481	5
PSPTO_0723	5
PSPTO_1133	5
PSPTO_4818	5
PSPTO_0987	5
PSPTO_4210	5
PSPTO_5388	5
PSPTO_2287	5
PSPTO_1662	5
PSPTO_3449	5
PSPTO_0405	5
PSPTO_4638	5
PSPTO_1420	5
PSPTO_1718	5
PSPTO_0224	5
PSPTO_3751	5
PSPTO_0656	5
PSPTO_5243	5
PSPTO_4437	5
PSPTO_2107	5
PSPTO_1793	5
PSPTO_1724	5
PSPTO_0119	5
PSPTO_4983	5
PSPTO_4645	5
PSPTO_4433	5
PSPTO_4337	5
PSPTO_3954	5
PSPTO_3727	5
PSPTO_0177	5
PSPTO_1275	5
PSPTO_2775	5
PSPTO_4371	5
PSPTO_0497	5
PSPTO_1423	5
PSPTO_2689	5
PSPTO_4949	5
PSPTO_3668	5
PSPTO_1623	5
PSPTO_0826	5
PSPTO_3913	5
PSPTO_1823	5
PSPTO_2282	5
PSPTO_3922	5
PSPTO_3502	5
PSPTO_5057	5
PSPTO_3971	5
PSPTO_5187	5
PSPTO_1343	5
PSPTO_1733	5
PSPTO_5102	5
PSPTO_2170	5
PSPTO_4105	5
PSPTO_1254	5
PSPTO_5052	5
PSPTO_0322	5
PSPTO_3733	5
PSPTO_2721	5
PSPTO_2420	5
PSPTO_3544	5
PSPTO_5615	5
PSPTO_0080	5
PSPTO_1165	5
PSPTO_0404	5
PSPTO_4463	5
PSPTO_5323	5
PSPTO_3300	5
PSPTO_4110	5
PSPTO_1807	5
PSPTO_3257	5
PSPTO_3687	5
PSPTO_3103	5
PSPTO_1709	5
PSPTO_4375	5
PSPTO_1696	5
PSPTO_3364	5
PSPTO_4920	5
PSPTO_1324	5
PSPTO_4510	5
PSPTO_1509	5
PSPTO_5110	5
PSPTO_3104	5
PSPTO_2035	5
PSPTO_0788	5
PSPTO_5072	5
PSPTO_0976	5
PSPTO_5129	5
PSPTO_2454	5
PSPTO_4996	5
PSPTO_4555	5
PSPTO_0120	5
PSPTO_4451	5
PSPTO_4393	5
PSPTO_1149	5
PSPTO_1510	5
PSPTO_2257	5
PSPTO_0929	5
PSPTO_3229	5
PSPTO_2871	5
PSPTO_0794	5
PSPTO_4830	5
PSPTO_2279	5
PSPTO_4684	5
PSPTO_3643	5
PSPTO_4490	5
PSPTO_3835	5
PSPTO_0965	5
PSPTO_2687	5
PSPTO_1325	5
PSPTO_3724	5
PSPTO_3053	5
PSPTO_0797	5
PSPTO_1274	5
PSPTO_3813	5
PSPTO_1715	5
PSPTO_1471	5
PSPTO_0008	5
PSPTO_4024	5
PSPTO_5549	5
PSPTO_3107	5
PSPTO_4467	5
PSPTO_4504	5
PSPTO_0595	5
PSPTO_3637	5
PSPTO_3672	5
PSPTO_1430	5
PSPTO_2669	5
PSPTO_1714	5
PSPTO_4161	5
PSPTO_5049	5
PSPTO_3968	5
PSPTO_0089	5
PSPTO_4450	5
PSPTO_5245	5
PSPTO_1446	5
PSPTO_1217	5
PSPTO_2496	5
PSPTO_0777	5
PSPTO_4984	5
PSPTO_3519	5
PSPTO_5307	5
PSPTO_5168	5
PSPTO_2423	5
PSPTO_1643	5
PSPTO_1472	5
PSPTO_3901	5
PSPTO_3661	5
PSPTO_4666	5
PSPTO_4520	5
PSPTO_0485	5
PSPTO_0249	5
PSPTO_1528	5
PSPTO_3231	5
PSPTO_5318	5
PSPTO_1546	5
PSPTO_1562	5
PSPTO_3228	5
PSPTO_4436	5
PSPTO_0622	5
PSPTO_0233	5
PSPTO_4664	5
PSPTO_4921	5
PSPTO_4283	5
PSPTO_4144	5
PSPTO_2275	5
PSPTO_2375	5
PSPTO_0340	5
PSPTO_0552	5
PSPTO_3354	5
PSPTO_1788	5
PSPTO_0803	5
PSPTO_1547	5
PSPTO_1945	5
PSPTO_3750	5
PSPTO_0536	5
PSPTO_1414	5
PSPTO_1265	5
PSPTO_1693	5
PSPTO_1785	5
PSPTO_3667	5
PSPTO_5276	5
PSPTO_2419	5
PSPTO_2955	5
PSPTO_4828	5
PSPTO_0494	5
PSPTO_3149	5
PSPTO_0930	5
PSPTO_3031	5
PSPTO_2209	5
PSPTO_3660	5
PSPTO_0945	5
PSPTO_5126	5
PSPTO_1740	5
PSPTO_3949	5
PSPTO_0074	5
PSPTO_4106	5
PSPTO_3981	5
PSPTO_3533	5
PSPTO_1030	5
PSPTO_4680	5
PSPTO_5451	5
PSPTO_4363	5
PSPTO_3951	5
PSPTO_3282	5
PSPTO_3126	5
PSPTO_4041	5
PSPTO_4925	5
PSPTO_0206	5
PSPTO_1841	5
PSPTO_4432	5
PSPTO_0827	5
PSPTO_5329	5
PSPTO_1468	5
PSPTO_0799	5
PSPTO_4342	5
PSPTO_1424	5
PSPTO_4505	5
PSPTO_5417	5
PSPTO_1152	5
PSPTO_0883	5
PSPTO_0988	5
PSPTO_0848	5
PSPTO_1476	5
PSPTO_5284	5
PSPTO_4973	5
PSPTO_1363	5
PSPTO_4502	5
PSPTO_3293	5
PSPTO_2735	5
PSPTO_2707	5
PSPTO_4418	5
PSPTO_0239	5
PSPTO_0462	5
PSPTO_2747	5
PSPTO_3837	5
PSPTO_4336	5
PSPTO_2805	5
PSPTO_0075	5
PSPTO_4508	5
PSPTO_4833	5
PSPTO_0711	5
PSPTO_3559	5
PSPTO_0238	5
PSPTO_3897	5
PSPTO_2361	5
PSPTO_4340	5
PSPTO_1634	5
PSPTO_0255	5
PSPTO_0077	5
PSPTO_1058	5
PSPTO_1193	5
PSPTO_3200	5
PSPTO_3984	5
PSPTO_2407	5
PSPTO_4515	5
PSPTO_1365	5
PSPTO_0346	5
PSPTO_2404	5
PSPTO_3148	5
PSPTO_0148	5
PSPTO_1467	5
PSPTO_5341	5
PSPTO_5250	5
PSPTO_1089	5
PSPTO_0748	5
PSPTO_1419	5
PSPTO_1108	5
PSPTO_3329	5
PSPTO_4942	5
PSPTO_4941	5
PSPTO_5000	5
PSPTO_5128	5
PSPTO_1178	5
PSPTO_4474	5
PSPTO_2311	5
PSPTO_3532	5
PSPTO_2360	5
PSPTO_3976	5
PSPTO_3992	5
PSPTO_0268	5
PSPTO_3567	5
PSPTO_2033	5
PSPTO_0301	5
PSPTO_1535	5
PSPTO_1646	5
PSPTO_0784	5
PSPTO_1186	5
PSPTO_1786	5
PSPTO_0917	5
PSPTO_2366	5
PSPTO_2336	5
PSPTO_3950	5
PSPTO_3101	5
PSPTO_1708	5
PSPTO_3477	5
PSPTO_1437	5
PSPTO_3677	5
PSPTO_3927	5
PSPTO_1822	5
PSPTO_3044	5
PSPTO_0571	5
PSPTO_2945	5
PSPTO_5634	5
PSPTO_3790	5
PSPTO_0393	5
PSPTO_2876	5
PSPTO_1474	5
PSPTO_0305	5
PSPTO_1877	5
PSPTO_2022	5
PSPTO_3877	5
PSPTO_2171	5
PSPTO_1985	5
PSPTO_4940	5
PSPTO_4509	5
PSPTO_0458	5
PSPTO_3725	5
PSPTO_1703	5
PSPTO_5092	5
PSPTO_5221	5
PSPTO_1846	5
PSPTO_4145	5
PSPTO_5261	5
PSPTO_4642	5
PSPTO_2952	5
PSPTO_0328	5
PSPTO_4198	5
PSPTO_2507	5
PSPTO_5024	5
PSPTO_2516	5
PSPTO_3482	5
PSPTO_0592	5
PSPTO_1000	5
PSPTO_0081	5
PSPTO_4121	5
PSPTO_1902	5
PSPTO_2872	5
PSPTO_3717	5
PSPTO_0722	5
PSPTO_3781	5
PSPTO_1967	5
PSPTO_1242	5
PSPTO_3828	5
PSPTO_4519	5
PSPTO_1758	5
PSPTO_1154	5
PSPTO_1716	5
PSPTO_2191	5
PSPTO_3109	5
PSPTO_3243	5
PSPTO_4929	5
PSPTO_4480	5
PSPTO_2944	5
PSPTO_0700	5
PSPTO_0963	5
PSPTO_3975	5
PSPTO_2148	5
PSPTO_2000	5
PSPTO_0111	5
PSPTO_0397	5
PSPTO_0709	5
PSPTO_2037	5
PSPTO_5448	5
PSPTO_1855	5
PSPTO_0096	5
PSPTO_1267	5
PSPTO_1725	5
PSPTO_4529	5
PSPTO_4554	5
PSPTO_1948	5
PSPTO_0655	5
PSPTO_2083	5
PSPTO_0414	5
PSPTO_5504	5
PSPTO_2379	5
PSPTO_4950	5
PSPTO_0129	5
PSPTO_1429	5
PSPTO_2102	5
PSPTO_1294	5
PSPTO_0223	5
PSPTO_5624	5
PSPTO_3780	5
PSPTO_0544	5
PSPTO_0562	5
PSPTO_1432	5
PSPTO_0542	5
PSPTO_2933	5
PSPTO_4119	5
PSPTO_4449	5
PSPTO_0110	5
PSPTO_2750	5
PSPTO_0407	5
PSPTO_3448	5
PSPTO_3113	5
PSPTO_0614	5
PSPTO_1308	5
PSPTO_A0018	5
PSPTO_2150	5
PSPTO_4111	5
PSPTO_0179	5
PSPTO_3463	5
PSPTO_2149	5
PSPTO_4494	5
PSPTO_3338	5
PSPTO_1559	5
PSPTO_4936	5
PSPTO_3674	5
PSPTO_1536	5
PSPTO_2466	5
PSPTO_0375	5
PSPTO_0791	5
PSPTO_4400	5
PSPTO_1744	5
PSPTO_0424	5
PSPTO_2040	5
PSPTO_4127	5
PSPTO_3983	5
PSPTO_1825	5
PSPTO_1934	5
PSPTO_5326	5
PSPTO_4699	5
PSPTO_5144	5
PSPTO_3092	5
PSPTO_1795	5
PSPTO_5178	5
PSPTO_4377	5
PSPTO_1198	5
PSPTO_2303	5
PSPTO_3521	5
PSPTO_1814	5
PSPTO_3840	5
PSPTO_0802	5
PSPTO_4094	5
PSPTO_3645	5
PSPTO_0787	5
PSPTO_2309	5
PSPTO_5456	5
PSPTO_1425	5
PSPTO_3952	5
PSPTO_1778	5
PSPTO_1533	5
PSPTO_0474	5
PSPTO_1917	5
PSPTO_2792	5
PSPTO_0984	5
PSPTO_2293	5
PSPTO_1481	5
PSPTO_0597	5
PSPTO_5046	5
PSPTO_4667	5
PSPTO_4343	5
PSPTO_0022	5
PSPTO_2225	5
PSPTO_2383	5
PSPTO_4896	5
PSPTO_2273	5
PSPTO_4631	5
PSPTO_5447	5
PSPTO_1999	5
PSPTO_1700	5
PSPTO_5518	5
PSPTO_0913	5
PSPTO_1679	5
PSPTO_1427	5
PSPTO_3676	5
PSPTO_3685	5
PSPTO_4499	5
PSPTO_1839	5
PSPTO_4169	5
PSPTO_2926	5
PSPTO_2780	5
PSPTO_1671	5
PSPTO_4003	5
PSPTO_0598	5
PSPTO_1660	5
PSPTO_2465	5
PSPTO_4798	5
PSPTO_3628	5
PSPTO_1779	5
PSPTO_3726	5
PSPTO_3657	5
PSPTO_4665	5
PSPTO_B0033	5
PSPTO_5545	5
PSPTO_2515	5
PSPTO_1495	5
PSPTO_2029	5
PSPTO_3625	5
PSPTO_3037	5
PSPTO_0479	5
PSPTO_5006	5
PSPTO_4827	5
PSPTO_2688	5
PSPTO_4179	5
PSPTO_1172	5
PSPTO_5587	5
PSPTO_5138	5
PSPTO_4102	5
PSPTO_0798	5
PSPTO_3665	5
PSPTO_4164	5
PSPTO_5361	5
PSPTO_0381	5
PSPTO_1529	5
PSPTO_1789	5
PSPTO_5467	5
PSPTO_1808	5
PSPTO_1218	5
PSPTO_4562	5
PSPTO_1684	5
PSPTO_2646	5
PSPTO_3848	5
PSPTO_2164	5
PSPTO_2347	5
PSPTO_2323	5
PSPTO_5560	5
PSPTO_5376	5
PSPTO_2681	5
PSPTO_0969	5
PSPTO_2043	5
PSPTO_1875	5
PSPTO_3804	5
PSPTO_4381	2
PSPTO_4409	2
PSPTO_0636	2
PSPTO_1842	2
PSPTO_3788	2
PSPTO_1300	2
PSPTO_2767	2
PSPTO_3610	2
PSPTO_1549	2
PSPTO_4264	2
PSPTO_4933	2
PSPTO_2056	2
PSPTO_4652	2
PSPTO_4987	2
PSPTO_0853	2
PSPTO_0003	2
PSPTO_4646	2
PSPTO_5633	2
PSPTO_2581	2
PSPTO_0616	2
PSPTO_4415	2
PSPTO_1470	2
PSPTO_3023	2
PSPTO_4961	2
PSPTO_2121	2
PSPTO_2199	2
PSPTO_5432	2
PSPTO_3016	2
PSPTO_3486	2
PSPTO_1543	2
PSPTO_0937	2
PSPTO_5005	2
PSPTO_3655	2
PSPTO_A0024	2
PSPTO_2193	2
PSPTO_4011	2
PSPTO_2568	2
PSPTO_2202	2
PSPTO_2248	2
PSPTO_2320	2
PSPTO_B0062	2
PSPTO_1881	2
PSPTO_4330	2
PSPTO_B0024	2
PSPTO_B0073	2
PSPTO_1544	2
PSPTO_0409	2
PSPTO_1073	2
PSPTO_4387	2
PSPTO_1774	2
PSPTO_3748	2
PSPTO_1288	2
PSPTO_1081	2
PSPTO_A0034	2
PSPTO_3995	2
PSPTO_4192	2
PSPTO_0553	2
PSPTO_4404	2
PSPTO_0634	2
PSPTO_1651	2
PSPTO_3370	2
PSPTO_2055	2
PSPTO_A0068	2
PSPTO_0501	2
PSPTO_4766	2
PSPTO_4442	2
PSPTO_1681	2
PSPTO_0628	2
PSPTO_4823	2
PSPTO_4133	2
PSPTO_3421	2
PSPTO_1901	2
PSPTO_3979	2
PSPTO_0654	2
PSPTO_0629	2
PSPTO_0308	2
PSPTO_0126	2
PSPTO_4585	2
PSPTO_4992	2
PSPTO_0185	2
PSPTO_1617	2
PSPTO_5162	2
PSPTO_4118	2
PSPTO_0082	2
PSPTO_2905	2
PSPTO_3076	2
PSPTO_4875	2
PSPTO_0633	2
PSPTO_1109	2
PSPTO_4154	2
PSPTO_0554	2
PSPTO_3633	2
PSPTO_5608	2
PSPTO_0649	2
PSPTO_3046	2
PSPTO_3438	2
PSPTO_3749	2
PSPTO_0125	2
PSPTO_4658	2
PSPTO_3729	2
PSPTO_5601	2
PSPTO_3397	2
PSPTO_4516	2
PSPTO_1817	2
PSPTO_2181	2
PSPTO_0154	2
PSPTO_1829	2
PSPTO_1775	2
PSPTO_4636	2
PSPTO_0652	2
PSPTO_3841	2
PSPTO_1102	2
PSPTO_3691	2
PSPTO_4444	2
PSPTO_4991	2
PSPTO_B0060	2
PSPTO_B0005	2
PSPTO_1816	2
PSPTO_2739	2
PSPTO_4300	2
PSPTO_1328	2
PSPTO_4445	2
PSPTO_2637	2
PSPTO_B0029	2
PSPTO_0645	2
PSPTO_1883	2
PSPTO_B0009	2
PSPTO_1539	2
PSPTO_0325	2
PSPTO_2752	2
PSPTO_1970	2
PSPTO_0360	2
PSPTO_2482	2
PSPTO_5242	2
PSPTO_0285	2
PSPTO_4825	2
PSPTO_1489	2
PSPTO_B0031	2
PSPTO_1815	2
PSPTO_4060	2
PSPTO_4471	2
PSPTO_3368	2
PSPTO_B0010	2
PSPTO_4255	2
PSPTO_4019	2
PSPTO_5474	2
PSPTO_A0004	2
PSPTO_1664	2
PSPTO_4469	2
PSPTO_2017	2
PSPTO_1576	2
PSPTO_4441	2
PSPTO_3903	2
PSPTO_0977	2
PSPTO_2974	2
PSPTO_3348	2
PSPTO_A0052	2
PSPTO_4301	2
PSPTO_3346	2
PSPTO_A0033	2
PSPTO_0537	2
PSPTO_0214	2
PSPTO_0435	2
PSPTO_5632	2
PSPTO_B0058	2
PSPTO_3166	2
PSPTO_0007	2
PSPTO_0241	2
PSPTO_2464	2
PSPTO_0970	2
PSPTO_0009	2
PSPTO_4476	2
PSPTO_2627	2
PSPTO_3356	2
PSPTO_0186	2
PSPTO_1620	2
PSPTO_3822	2
PSPTO_0001	2
PSPTO_2904	2
PSPTO_4162	2
PSPTO_5357	2
PSPTO_4216	2
PSPTO_1087	2
PSPTO_5151	2
PSPTO_3051	2
PSPTO_3920	2
PSPTO_0640	2
PSPTO_3977	2
PSPTO_4470	2
PSPTO_1327	2
PSPTO_4928	2
PSPTO_3110	2
PSPTO_4629	2
PSPTO_4937	2
PSPTO_3658	2
PSPTO_1329	2
PSPTO_4817	2
PSPTO_4411	2
PSPTO_2122	2
PSPTO_3978	2
PSPTO_5365	2
PSPTO_0156	2
PSPTO_0981	2
PSPTO_2109	2
PSPTO_1080	2
PSPTO_3747	2
PSPTO_2374	2
PSPTO_1027	2
PSPTO_4540	2
PSPTO_5359	2
PSPTO_3102	2
PSPTO_1830	2
PSPTO_2533	2
PSPTO_A0057	2
PSPTO_3549	2
PSPTO_4141	2
PSPTO_2618	2
PSPTO_4663	2
PSPTO_1007	2
PSPTO_2487	2
PSPTO_3087	2
PSPTO_A0039	2
PSPTO_3993	2
PSPTO_B0025	2
PSPTO_3764	2
PSPTO_B0019	2
PSPTO_3485	2
PSPTO_4564	2
PSPTO_1833	2
PSPTO_4290	2
PSPTO_1127	2
PSPTO_4468	2
PSPTO_A0025	2
PSPTO_3128	2
PSPTO_3741	2
PSPTO_3899	2
PSPTO_4406	2
PSPTO_0433	2
PSPTO_4637	2
PSPTO_4383	2
PSPTO_1567	2
PSPTO_5338	2
PSPTO_1001	2
PSPTO_3817	2
PSPTO_5406	2
PSPTO_4143	2
PSPTO_1929	2
PSPTO_4023	2
PSPTO_0807	2
PSPTO_A0055	2
PSPTO_2073	2
PSPTO_5301	2
PSPTO_2588	2
PSPTO_0642	2
PSPTO_2078	2
PSPTO_1114	2
PSPTO_4010	2
PSPTO_2620	2
PSPTO_1104	2
PSPTO_4812	2
PSPTO_B0007	2
PSPTO_0637	2
PSPTO_A0028	2
PSPTO_1541	2
PSPTO_A0011	2
PSPTO_5175	2
PSPTO_B0057	2
PSPTO_5223	2
PSPTO_1637	2
PSPTO_2203	2
PSPTO_1413	2
PSPTO_4675	2
PSPTO_4863	2
PSPTO_3237	2
PSPTO_4354	2
PSPTO_1128	2
PSPTO_3821	2
PSPTO_2973	2
PSPTO_4602	2
PSPTO_2418	2
PSPTO_3782	2
PSPTO_2638	2
PSPTO_3317	2
PSPTO_0905	2
PSPTO_0053	2
PSPTO_3789	2
PSPTO_4158	2
PSPTO_1645	2
PSPTO_2117	2
PSPTO_4990	2
PSPTO_4475	2
PSPTO_3742	2
PSPTO_2458	2
PSPTO_5612	2
PSPTO_4546	2
PSPTO_1635	2
PSPTO_A0023	2
PSPTO_1720	2
PSPTO_0327	2
PSPTO_0630	2
PSPTO_3818	2
PSPTO_3366	2
PSPTO_2072	2
PSPTO_0072	2
PSPTO_B0070	2
PSPTO_4861	2
PSPTO_B0016	2
PSPTO_5430	2
PSPTO_2104	2
PSPTO_1435	2
PSPTO_A0012	2
PSPTO_5161	2
PSPTO_4215	2
PSPTO_4204	2
PSPTO_3766	2
PSPTO_1490	2
PSPTO_5185	2
PSPTO_B0022	2
PSPTO_0678	2
PSPTO_2636	2
PSPTO_2044	2
PSPTO_4414	2
PSPTO_4194	2
PSPTO_1741	2
PSPTO_4982	2
PSPTO_0037	2
PSPTO_2434	2
PSPTO_3144	2
PSPTO_5421	2
PSPTO_2745	2
PSPTO_4286	2
PSPTO_2668	2
PSPTO_2111	2
PSPTO_4782	2
PSPTO_1136	2
PSPTO_4472	2
PSPTO_4944	2
PSPTO_4960	2
PSPTO_0751	2
PSPTO_2766	2
PSPTO_2532	2
PSPTO_2935	2
PSPTO_1412	2
PSPTO_0632	2
PSPTO_4276	2
PSPTO_5434	2
PSPTO_B0008	2
PSPTO_5316	2
PSPTO_4131	2
PSPTO_4443	2
PSPTO_3639	2
PSPTO_3259	2
PSPTO_3592	2
PSPTO_2616	2
PSPTO_5493	2
PSPTO_5334	2
PSPTO_1860	2
PSPTO_0073	2
PSPTO_4217	2
PSPTO_0237	2
PSPTO_B0002	2
PSPTO_2051	2
PSPTO_0002	2
PSPTO_0329	2
PSPTO_2695	2
PSPTO_1851	2
PSPTO_B0037	2
PSPTO_3618	2
PSPTO_3176	2
PSPTO_2864	2
PSPTO_4256	2
PSPTO_0639	2
PSPTO_3247	2
PSPTO_3551	2
PSPTO_4981	2
PSPTO_3175	2
PSPTO_0615	2
PSPTO_5600	2
PSPTO_3654	2
PSPTO_4218	2
PSPTO_0152	2
PSPTO_B0064	2
PSPTO_0279	2
PSPTO_2932	2
PSPTO_0417	2
PSPTO_0734	2
PSPTO_A0071	2
PSPTO_A0063	2
PSPTO_1438	2
PSPTO_2697	2
PSPTO_1337	2
PSPTO_1871	2
PSPTO_3078	2
PSPTO_1653	2
PSPTO_2284	2
PSPTO_4149	2
PSPTO_5426	2
PSPTO_1625	2
PSPTO_1461	2
PSPTO_B0012	2
PSPTO_5604	2
PSPTO_3547	2
PSPTO_4017	2
PSPTO_5498	2
PSPTO_1501	2
PSPTO_4426	2
PSPTO_3659	2
PSPTO_2674	2
PSPTO_4538	2
PSPTO_4788	2
PSPTO_4822	2
PSPTO_2059	2
PSPTO_4862	2
PSPTO_5599	2
PSPTO_4489	2
PSPTO_0295	2
PSPTO_A0048	2
PSPTO_2385	2
PSPTO_3479	2
PSPTO_4530	2
PSPTO_0240	2
PSPTO_5433	2
PSPTO_1554	2
PSPTO_1245	2
PSPTO_4410	2
PSPTO_0112	2
PSPTO_B0066	2
PSPTO_3811	2
PSPTO_4453	2
PSPTO_5152	2
PSPTO_4533	2
PSPTO_B0027	2
PSPTO_3125	2
PSPTO_1345	2
PSPTO_2667	2
PSPTO_B0018	2
PSPTO_4452	2
PSPTO_3617	2
PSPTO_4824	2
PSPTO_1221	2
PSPTO_0421	2
PSPTO_0961	2
PSPTO_4384	2
PSPTO_B0078	2
PSPTO_0646	2
PSPTO_1812	2
PSPTO_A0070	2
PSPTO_2833	2
PSPTO_2852	2
PSPTO_1026	2
PSPTO_3808	2
PSPTO_1542	2
PSPTO_2386	2
PSPTO_4976	2
PSPTO_A0030	2
PSPTO_B0045	2
PSPTO_3249	2
PSPTO_2946	2
PSPTO_0063	2
PSPTO_2382	2
PSPTO_4257	2
PSPTO_0758	2
PSPTO_5254	2
PSPTO_3345	2
PSPTO_1648	2
PSPTO_1264	2
PSPTO_4900	2
PSPTO_0585	2
PSPTO_4819	2
PSPTO_5293	2
PSPTO_0502	2
PSPTO_5147	2
PSPTO_1694	2
PSPTO_1553	2
PSPTO_A0022	2
PSPTO_0651	2
PSPTO_0025	2
PSPTO_2479	2
PSPTO_4647	2
PSPTO_4104	2
PSPTO_5336	2
PSPTO_1624	2
PSPTO_3834	2
PSPTO_1132	2
PSPTO_5337	2
PSPTO_3226	2
PSPTO_0820	2
PSPTO_0187	2
PSPTO_4242	2
PSPTO_0618	2
PSPTO_1338	2
PSPTO_5565	2
PSPTO_1965	2
PSPTO_2096	2
PSPTO_0644	2
PSPTO_0960	2
PSPTO_5602	2
PSPTO_0936	2
PSPTO_1523	2
PSPTO_4263	2
PSPTO_5515	2
PSPTO_5325	2
PSPTO_3810	2
PSPTO_5598	2
PSPTO_2531	2
PSPTO_5528	2
PSPTO_1745	2
PSPTO_A0010	2
PSPTO_2714	2
PSPTO_1525	2
PSPTO_2182	2
PSPTO_0638	2
PSPTO_1540	2
PSPTO_1443	2
PSPTO_4412	2
PSPTO_1963	2
PSPTO_2196	2
PSPTO_3569	2
PSPTO_1123	2
PSPTO_0607	2
PSPTO_4563	2
PSPTO_5335	2
PSPTO_A0002	2
PSPTO_1450	2
PSPTO_3088	2
PSPTO_B0051	2
PSPTO_4147	2
PSPTO_1487	2
PSPTO_4403	2
PSPTO_1862	2
PSPTO_0083	2
PSPTO_2712	2
PSPTO_0871	2
PSPTO_4413	2
PSPTO_5282	2
PSPTO_1111	2
PSPTO_A0049	2
PSPTO_1076	2
PSPTO_1644	2
PSPTO_2380	2
PSPTO_0627	2
PSPTO_5479	2
PSPTO_2976	2
PSPTO_A0058	2
PSPTO_3174	2
PSPTO_4968	2
PSPTO_0004	2
PSPTO_3341	2
PSPTO_4095	2
PSPTO_1434	2
PSPTO_0164	2
PSPTO_3344	2
PSPTO_1859	2
PSPTO_2675	2
PSPTO_4579	2
PSPTO_4219	2
PSPTO_A0065	2
PSPTO_1455	2
PSPTO_4938	2
PSPTO_0623	2
PSPTO_3602	2
PSPTO_2997	2
PSPTO_2110	2
PSPTO_5500	2
PSPTO_1746	2
PSPTO_2292	2
PSPTO_0617	2
PSPTO_4813	2
PSPTO_3367	2
PSPTO_A0029	2
PSPTO_4193	2
PSPTO_0247	2
PSPTO_1459	2
PSPTO_5465	2
PSPTO_A0066	2
PSPTO_0385	2
PSPTO_B0023	2
PSPTO_4630	2
PSPTO_5431	2
PSPTO_3360	2
PSPTO_2696	2
PSPTO_4963	2
PSPTO_4438	2
PSPTO_3217	2
PSPTO_0058	2
PSPTO_1682	2
PSPTO_4427	2
PSPTO_3230	2
PSPTO_3604	2
PSPTO_1084	2
PSPTO_1457	2
PSPTO_4064	2
PSPTO_4334	2
PSPTO_5203	2
PSPTO_A0021	2
PSPTO_3077	2
PSPTO_1415	2
PSPTO_4220	2
PSPTO_3466	2
PSPTO_4425	2
PSPTO_2715	2
PSPTO_A0060	2
PSPTO_0024	2
PSPTO_4485	2
PSPTO_2934	2
PSPTO_0626	2
PSPTO_3501	2
PSPTO_B0069	2
PSPTO_5614	2
PSPTO_1864	2
PSPTO_2195	2
PSPTO_A0059	2
PSPTO_1776	2
PSPTO_0818	2
PSPTO_5494	2
PSPTO_5516	2
PSPTO_5317	2
PSPTO_1170	2
PSPTO_5499	2
PSPTO_0335	2
PSPTO_1268	2
PSPTO_1545	2
PSPTO_4491	2
PSPTO_4408	2
PSPTO_2417	2
PSPTO_5133	2
PSPTO_0773	2
PSPTO_3526	2
PSPTO_1103	2
PSPTO_2198	2
PSPTO_0635	2
PSPTO_B0061	2
PSPTO_3145	2
PSPTO_1077	2
PSPTO_0980	2
PSPTO_2362	2
PSPTO_4803	2
PSPTO_4957	2
PSPTO_A0051	2
PSPTO_0227	2
PSPTO_2314	2
PSPTO_4447	2
PSPTO_A0027	2
PSPTO_0248	2
PSPTO_0314	2
PSPTO_3743	2
PSPTO_0277	2
PSPTO_3165	2
PSPTO_1699	2
PSPTO_5016	2
PSPTO_A0044	2
PSPTO_1865	2
PSPTO_0472	2
PSPTO_0620	2
PSPTO_2381	2
PSPTO_4965	2
PSPTO_1666	2
PSPTO_4353	2
PSPTO_3361	2
PSPTO_1485	2
PSPTO_2824	2
PSPTO_3362	2
PSPTO_1115	2
PSPTO_4130	2
PSPTO_1482	2
PSPTO_3094	2
PSPTO_4997	2
PSPTO_5240	2
PSPTO_4439	2
PSPTO_2201	2
PSPTO_1736	2
PSPTO_B0021	2
PSPTO_A0053	2
PSPTO_0344	2
PSPTO_0643	2
PSPTO_2751	2
PSPTO_1695	2
PSPTO_3183	2
PSPTO_3816	2
PSPTO_5149	2
PSPTO_4214	2
PSPTO_0962	2
PSPTO_0619	2
PSPTO_1805	2
PSPTO_1813	2
PSPTO_1477	2
PSPTO_1105	2
PSPTO_1960	2
PSPTO_1191	2
PSPTO_5059	2
PSPTO_3545	2
PSPTO_5358	2
PSPTO_A0050	2
PSPTO_4165	2
PSPTO_2758	2
PSPTO_3017	2
PSPTO_5123	2
PSPTO_1083	2
PSPTO_1416	2
PSPTO_B0063	2
PSPTO_5050	2
PSPTO_3809	2
PSPTO_2344	2
PSPTO_4339	2
PSPTO_5241	2
PSPTO_4352	2
PSPTO_3784	2
PSPTO_3075	2
PSPTO_A0047	2
PSPTO_1705	2
PSPTO_5227	2
PSPTO_5176	2
PSPTO_1552	2
PSPTO_5620	2
PSPTO_4930	2
PSPTO_0200	2
PSPTO_0225	2
PSPTO_0478	2
PSPTO_4962	2
PSPTO_3240	2
PSPTO_B0074	2
PSPTO_4802	2
PSPTO_1473	2
PSPTO_4277	2
PSPTO_1038	2
PSPTO_2319	2
PSPTO_1818	2
PSPTO_1101	2
PSPTO_B0006	2
PSPTO_3352	2
PSPTO_1863	2
PSPTO_2378	2
PSPTO_5636	2
PSPTO_2200	2
PSPTO_0428	2
PSPTO_B0035	2
PSPTO_1861	2
PSPTO_4486	2
PSPTO_1532	2
PSPTO_0650	2
PSPTO_5070	2
PSPTO_B0067	2
PSPTO_2045	2
PSPTO_1185	2
PSPTO_B0077	2
PSPTO_4446	2
PSPTO_5469	2
PSPTO_4142	2
PSPTO_A0017	2
PSPTO_3548	2
PSPTO_4213	2
PSPTO_5425	2
PSPTO_0298	2
PSPTO_3785	2
PSPTO_3398	2
PSPTO_0806	2
PSPTO_4945	2
PSPTO_4429	2
PSPTO_3698	2
PSPTO_3662	2
PSPTO_0959	2
PSPTO_4839	2
PSPTO_B0026	2
PSPTO_2123	2
PSPTO_0631	2
PSPTO_0361	2
PSPTO_B0003	2
PSPTO_1882	2
PSPTO_4157	2
PSPTO_4302	2
PSPTO_1749	2
PSPTO_4191	2
PSPTO_B0068	2
PSPTO_B0072	2
PSPTO_1966	2
PSPTO_1065	2
PSPTO_5639	2
PSPTO_0184	2
PSPTO_B0046	2
PSPTO_5391	2
PSPTO_4195	2
PSPTO_1456	2
PSPTO_1874	2
PSPTO_4932	2
PSPTO_0588	2
PSPTO_1843	2
PSPTO_2395	2
PSPTO_0016	2
PSPTO_4989	2
PSPTO_5605	2
PSPTO_5382	2
PSPTO_0359	2
PSPTO_4424	2
PSPTO_2101	2
PSPTO_1094	2
PSPTO_0978	2
PSPTO_4753	2
PSPTO_4931	2
PSPTO_1075	2
PSPTO_3593	2
PSPTO_4899	2
PSPTO_1522	2
PSPTO_0481	2
PSPTO_0935	2
PSPTO_3058	2
PSPTO_0647	2
PSPTO_3819	2
PSPTO_0641	2
PSPTO_3067	2
PSPTO_0982	2
PSPTO_0819	2
PSPTO_5520	2
PSPTO_B0030	2
PSPTO_1460	2
PSPTO_1079	2
PSPTO_2237	2
PSPTO_1721	2
PSPTO_2870	2
PSPTO_4407	2
PSPTO_B0071	2
PSPTO_5476	2
PSPTO_3387	2
PSPTO_B0036	2
PSPTO_2471	2
PSPTO_5603	2
PSPTO_4128	2
PSPTO_1831	2
PSPTO_B0043	2
PSPTO_5324	2
PSPTO_4580	2
PSPTO_2197	2
PSPTO_3334	2
PSPTO_0648	2
PSPTO_4050	2
PSPTO_2473	10
PSPTO_1196	10
PSPTO_5230	10
PSPTO_4620	10
PSPTO_2180	10
PSPTO_B0042	10
PSPTO_5025	10
PSPTO_4619	10
PSPTO_1335	10
PSPTO_1927	10
PSPTO_3514	10
PSPTO_5207	10
PSPTO_1992	10
PSPTO_3581	10
PSPTO_3238	10
PSPTO_0610	10
PSPTO_0531	10
PSPTO_5554	10
PSPTO_1834	10
PSPTO_2429	10
PSPTO_2703	10
PSPTO_1819	10
PSPTO_5174	10
PSPTO_2079	10
PSPTO_0051	10
PSPTO_0772	10
PSPTO_5542	10
PSPTO_4927	10
PSPTO_5589	10
PSPTO_3616	10
PSPTO_0706	10
PSPTO_1035	10
PSPTO_1334	10
PSPTO_2838	10
PSPTO_0243	10
PSPTO_5584	10
PSPTO_5581	10
PSPTO_4159	10
PSPTO_5218	10
PSPTO_2621	10
PSPTO_3517	10
PSPTO_2472	10
PSPTO_5205	10
PSPTO_1039	10
PSPTO_4691	10
PSPTO_2041	10
PSPTO_2177	10
PSPTO_3524	10
PSPTO_0436	10
PSPTO_0052	10
PSPTO_3515	10
PSPTO_4156	10
PSPTO_2428	10
PSPTO_A0037	10
PSPTO_1555	10
PSPTO_3157	10
PSPTO_0336	10
PSPTO_1952	10
PSPTO_5352	10
PSPTO_5148	10
PSPTO_4209	10
PSPTO_2604	10
PSPTO_5210	10
PSPTO_2215	10
PSPTO_3523	10
PSPTO_5208	10
PSPTO_5630	10
PSPTO_4366	10
PSPTO_1008	10
PSPTO_1944	10
PSPTO_4324	10
PSPTO_0491	10
PSPTO_0763	10
PSPTO_3513	10
PSPTO_5373	10
PSPTO_3500	10
PSPTO_2591	10
PSPTO_2526	10
PSPTO_1326	10
PSPTO_0067	10
PSPTO_1954	10
PSPTO_4368	10
PSPTO_A0031	10
PSPTO_5206	10
PSPTO_1209	10
PSPTO_4305	10
PSPTO_0591	10
PSPTO_5209	10
PSPTO_0503	10
PSPTO_4262	10
PSPTO_1596	10
PSPTO_4939	10
PSPTO_3578	10
PSPTO_2092	10
PSPTO_3269	10
PSPTO_0032	10
PSPTO_1988	10
PSPTO_2046	10
PSPTO_3332	10
PSPTO_1004	10
PSPTO_0532	10
PSPTO_2480	10
PSPTO_3516	10
PSPTO_3598	10
PSPTO_1195	10
PSPTO_1514	10
PSPTO_3522	10
PSPTO_B0044	10
PSPTO_2430	10
PSPTO_3239	10
PSPTO_3722	10
PSPTO_4187	10
PSPTO_0742	10
PSPTO_1059	10
PSPTO_3955	10
PSPTO_4967	10
PSPTO_0242	10
PSPTO_1440	10
PSPTO_4012	10
PSPTO_3461	10
PSPTO_0752	10
PSPTO_3580	10
PSPTO_5331	10
PSPTO_2179	10
PSPTO_3130	10
PSPTO_2431	10
PSPTO_0754	10
PSPTO_0050	10
PSPTO_1928	10
PSPTO_1835	10
PSPTO_4901	10
PSPTO_0068	10
PSPTO_1836	10
PSPTO_A0019	10
PSPTO_0940	10
PSPTO_1211	10
PSPTO_5229	10
PSPTO_0729	10
PSPTO_1093	10
PSPTO_1904	10
PSPTO_1987	10
PSPTO_4621	10
PSPTO_0069	10
PSPTO_3599	10
PSPTO_1953	10
PSPTO_0049	10
PSPTO_4953	10
PSPTO_4265	10
PSPTO_1949	10
PSPTO_3579	10
PSPTO_1210	10
PSPTO_3462	10
PSPTO_3936	10
PSPTO_3553	10
PSPTO_0203	10
PSPTO_0624	10
PSPTO_2586	10
PSPTO_5580	10
PSPTO_2178	10
PSPTO_1348	10
PSPTO_0026	10
PSPTO_4720	10
PSPTO_1884	10
PSPTO_2605	10
PSPTO_1290	10
PSPTO_1493	10
PSPTO_3525	10
PSPTO_0581	10
PSPTO_4541	10
PSPTO_4038	10
PSPTO_5566	10
PSPTO_4329	10
PSPTO_2133	10
PSPTO_3582	10
PSPTO_1441	10
PSPTO_5569	10
PSPTO_1950	10
PSPTO_0508	10
PSPTO_1347	10
PSPTO_0665	10
PSPTO_0690	6
PSPTO_2062	6
PSPTO_4361	6
PSPTO_2099	6
PSPTO_3802	6
PSPTO_0169	6
PSPTO_3086	6
PSPTO_2941	6
PSPTO_2233	6
PSPTO_2230	6
PSPTO_2847	6
PSPTO_1604	6
[truncated: 1,480 more rows]

## Sheet: Ps_modulesGOenrich_BtPsnetwork
Ps glayClust modules from BtPs Network
glayClustModule	GO enrichment category	P-value	Q-value	Total genes part of GO category enriched in module	Total genes part of GO category in entire network	Genes
5	Protein folding	5.4057e-07	0.00033299	15/687 2.1%	21/3397 0.6%	PSPTO_4090 PSPTO_3727 PSPTO_3725 PSPTO_4506 PSPTO_1427 PSPTO_2208 PSPTO_0238 PSPTO_4504 PSPTO_4505 PSPTO_3744 PSPTO_1324 PSPTO_4897 PSPTO_4377 PSPTO_4376 PSPTO_0132
2	Structural constituent of ribosome	1.0112e-18	4.1835e-16	38/546 6.9%	55/3397 1.6%	PSPTO_0618 PSPTO_0615 PSPTO_0637 PSPTO_0636 PSPTO_0617 PSPTO_0639 PSPTO_0616 PSPTO_0638 PSPTO_0644 PSPTO_0643 PSPTO_0645 PSPTO_4425 PSPTO_0640 PSPTO_4426 PSPTO_0642 PSPTO_0641 PSPTO_1473 PSPTO_2381 PSPTO_2380 PSPTO_0629 PSPTO_0648 PSPTO_0626 PSPTO_0647 PSPTO_0628 PSPTO_0649 PSPTO_0627 PSPTO_0633 PSPTO_0632 PSPTO_4933 PSPTO_0635 PSPTO_0634 PSPTO_4932 PSPTO_0650 PSPTO_0631 PSPTO_4930 PSPTO_1103 PSP…
10	Chemotaxis	9.953e-10	1.5825e-07	14/105 13.3%	58/3397 1.7%	PSPTO_1927 PSPTO_1988 PSPTO_1987 PSPTO_2526 PSPTO_3524 PSPTO_5569 PSPTO_1334 PSPTO_5554 PSPTO_1493 PSPTO_4541 PSPTO_2480 PSPTO_5352 PSPTO_5230 PSPTO_3580
6	Riboflavin biosynthetic process	0.0014755	0.13014	3/106 2.8%	8/3397 0.2%	PSPTO_0696 PSPTO_0690 PSPTO_0693
15	Phosphopantetheine binding	2.9391e-07	3.0861e-05	6/66 9.0%	16/3397 0.4%	PSPTO_2147 PSPTO_2135 PSPTO_2600 PSPTO_4687 PSPTO_2830 PSPTO_4686
7	Transposase activity	0.0006369	0.049678	6/55 10.9%	67/3397 1.9%	PSPTO_3746 PSPTO_3325 PSPTO_0372 PSPTO_3146 PSPTO_2167 PSPTO_5571
22	Bacterial-type flagellum-dependent cell motility	4.398e-17	2.8587e-15	11/40 27.5%	21/3397 0.6%	PSPTO_1942 PSPTO_1941 PSPTO_1933 PSPTO_1940 PSPTO_1961 PSPTO_1939 PSPTO_1968 PSPTO_1957 PSPTO_1959 PSPTO_1969 PSPTO_1958
1	Metal ion transport	0.00061743	0.04075	3/35 8.5%	17/3397 0.5%	PSPTO_2635 PSPTO_2975 PSPTO_2499
23	Cell redox homeostasis	0.0023203	0.037074	3/37 8.1%	25/3397 0.7%	PSPTO_1479 PSPTO_0686 PSPTO_2720
28	DNA-binding transcription factor activity	0.038205	0.11755	4/25 16.0%	177/3397 5.2%	PSPTO_3275 PSPTO_5078 PSPTO_1879 PSPTO_3283
