# Supplementary material for: Bioactive exometabolites drive maintenance competition in simple bacterial communities
Source: mSystems. 2024 Mar 12;9(4):e00064-24. doi: 10.1128/msystems.00064-24 (PMC11019792; doi:10.1128/msystems.00064-24)
Supplement: Data File S6 — Protein alignment of the DNA starvation/stationary phase protein from C. subtsugae and the closest homolog in B. thailandensis. [file msystems.00064-24-s0006.txt]

Query: MULTISPECIES: DNA starvation/stationary phase protection protein [Chromobacterium] Query ID: WP_043571921.1 Length: 154

>MULTISPECIES: non-specific DNA-binding protein DpsA [Burkholderia]
Sequence ID: WP_006025329.1 Length: 162 
>DpsA [Burkholderia thailandensis E264]
Sequence ID: ABC37524.1 Length: 162  
Range 1: 10 to 161

Score:251 bits(641), Expect:1e-87, 
Method:Compositional matrix adjust., 
Identities:117/152(77%), Positives:134/152(88%), Gaps:0/152(0%)

Query  1    MDIGINEQDRQDIAHGLSRLLADSYTLYLKTHNFHWNVTGPMFNTLHLMFEAQYNEMALA  60
            ++IGI+++DR+ IA GLSRLLAD+YTLYLKTHNFHWNVTGPMFNTLHLMFE QYNE+ LA
Sbjct  10   INIGISDKDRKKIAAGLSRLLADTYTLYLKTHNFHWNVTGPMFNTLHLMFEEQYNELWLA  69

Query  61   VDLVAERIRALGHYAPGSYADYARLTSIPEANGVPKADDMIRQLVEGHETLCRTARGIFA  120
            VDLVAERIR LG  APG+Y ++A+L+SIPEA+GVP A+DMIRQLVEGHE + RTAR IF 
Sbjct  70   VDLVAERIRTLGVVAPGTYREFAKLSSIPEADGVPAAEDMIRQLVEGHEAVVRTARAIFP  129

Query  121  VVEKAGDEPTADLLTQRLQVHEKTAWMLRSLL  152
              + A DEPTADLLTQRLQ HEKTAWMLRSLL
Sbjct  130  DADAASDEPTADLLTQRLQTHEKTAWMLRSLL  161
